# Supplementary material for: Bis{1-[(4-methyl­phen­yl)imino­meth­yl]-2-naphtho­lato-κ2 N,O}nickel(II)
Source: Acta Crystallogr Sect E Struct Rep Online. 2011 Mar 23;67(Pt 4):m470. doi: 10.1107/S1600536811010087 (PMC3099807; doi:10.1107/S1600536811010087)
Supplement: Supplementary file 1 [file e-67-0m470-sup1.cif]

##############################################################################
###                                                                        ###
###        Electronic paper (Acta Crystallographica Section E)             ###
###                                                                        ###
##############################################################################
#                                                                            #
# This CIF contains the data in a paper accepted for publication in Acta     #
# Crystallographica Section E. It conforms to the requirements of Notes      #
# for Authors for Section E, and has been peer reviewed under the auspices   #
# of the IUCr Commission on Journals.                                        #
#                                                                            #
# Full details of the Crystallographic Information File format               #
# are given in the paper "The Crystallographic Information File (CIF):       #
# a New Standard Archive File for Crystallography" by S. R. Hall, F. H.      #
# Allen and I. D. Brown [Acta Cryst. (1991), A47, 655-685].                  #
#                                                                            #
# The current version of the core CIF dictionary is obtainable from          #
# ftp://ftp.iucr.org/pub/cif_core.dic. The current version number is 2.4.    #
#                                                                            #
# Software is freely available for graphical display of the structure(s) in  #
# this CIF.  For information consult the CIF home page http://www.iucr.org/  #
# cif/home.html                                                              #
#                                                                            #
# This file may be used for bona fide research purposes within the           #
# scientific community so long as proper attribution is given to the journal # 
# article from which it was obtained.                                        #
#                                                                            #
##############################################################################
                                             
data_global
_audit_creation_method     'SHELXL97'
_journal_date_recd_electronic     2011-03-08
_journal_date_accepted     2011-03-17
_journal_name_full     'Acta Crystallographica, Section E'
_journal_year     2011
_journal_volume     67
_journal_issue      4
_journal_page_first     m470
_journal_page_last     m470
_journal_paper_category     QM
_journal_coeditor_code     LH5218
_publ_contact_author_name     'Dr. Peihua Zhu'
_publ_contact_author_address
;
School of Chemistry & Chemical Engineering
Shandong University
Jinan 250100
People's Republic of China
;
_publ_contact_author_email     zhangxiaomei@sdu.edu.cn
_publ_contact_author_phone     '86 531 88366188'
_publ_section_title
;\
Bis{1-[(4-methylphenyl)iminomethyl]-2-naphtholato-\k^2^<i>N</i>,<i>O</i>}\
nickel(II)
;
loop_
    _publ_author_name
    _publ_author_address
    'Quanbo Wang'
;
School of Chemistry & Chemical Engineering
Shandong University
Jinan 250100
People's Republic of China
;
    'Jianzhuang Jiang'
;
School of Chemistry & Chemical Engineering
Shandong University
Jinan 250100
People's Republic of China
;
    'Peihua Zhu'
;
School of Chemistry & Chemical Engineering
Shandong University
Jinan 250100
People's Republic of China
;
data_I
_audit_creation_method     SHELXL-97
_chemical_name_systematic
;
Bis{1-[(4-methylphenyl)iminomethyl]-2-naphtholato-
\k^2^<i>N</i>,<i>O</i>}nickel(II)
;
_chemical_name_common     ?
_chemical_formula_moiety     'C36 H28 N2 Ni O2'
_chemical_formula_sum     'C36 H28 N2 Ni O2'
_chemical_formula_iupac     '[Ni (C18 H14 N O)2]'
_chemical_formula_weight     579.31
_chemical_melting_point     ?
_symmetry_cell_setting     triclinic
_symmetry_space_group_name_H-M     'P -1'
_symmetry_space_group_name_Hall     '-P 1'
loop_
    _symmetry_equiv_pos_as_xyz
    'x, y, z'
    '-x, -y, -z'
_cell_length_a     7.1159(4)
_cell_length_b     9.9950(5)
_cell_length_c     10.5803(5)
_cell_angle_alpha     103.057(4)
_cell_angle_beta     96.327(4)
_cell_angle_gamma     103.488(4)
_cell_volume     702.21(6)
_cell_formula_units_Z     1
_cell_measurement_reflns_used     4766
_cell_measurement_theta_min     3.1849
_cell_measurement_theta_max     28.7557
_cell_measurement_temperature     293(2)
_exptl_crystal_description     needle
_exptl_crystal_colour     colourless
_exptl_crystal_size_max     0.46
_exptl_crystal_size_mid     0.36
_exptl_crystal_size_min     0.14
_exptl_crystal_density_diffrn     1.370
_exptl_crystal_density_meas     ?
_exptl_crystal_density_method     'not measured'
_exptl_crystal_F_000     302
_exptl_absorpt_coefficient_mu     0.727
_exptl_absorpt_correction_type     multi-scan
_exptl_absorpt_process_details     '(SADABS; Sheldrick, 1996)'
_exptl_absorpt_correction_T_min     0.84809
_exptl_absorpt_correction_T_max     1.0
_exptl_special_details
;
;
_diffrn_ambient_temperature     293(2)
_diffrn_radiation_type     MoK\a
_diffrn_radiation_wavelength     0.71073
_diffrn_radiation_source     'fine-focus sealed tube'
_diffrn_radiation_monochromator     graphite
_diffrn_measurement_device_type     'Bruker SMART CCD'
_diffrn_measurement_method     \w
_diffrn_detector_area_resol_mean     16.0355
_diffrn_reflns_number     6948
_diffrn_reflns_av_R_equivalents     0.0229
_diffrn_reflns_av_sigmaI/netI     0.0306
_diffrn_reflns_theta_min     3.19
_diffrn_reflns_theta_max     26.00
_diffrn_reflns_theta_full     26.00
_diffrn_measured_fraction_theta_max     0.997
_diffrn_measured_fraction_theta_full     0.997
_diffrn_reflns_limit_h_min     -8
_diffrn_reflns_limit_h_max     8
_diffrn_reflns_limit_k_min     -12
_diffrn_reflns_limit_k_max     12
_diffrn_reflns_limit_l_min     -12
_diffrn_reflns_limit_l_max     13
_diffrn_reflns_reduction_process     ?
_diffrn_standards_number     ?
_diffrn_standards_interval_count     ?
_diffrn_standards_interval_time     ?
_diffrn_standards_decay_%     ?
_refine_special_details
;
Refinement of <i>F</i>^2^ against ALL reflections. The weighted <i>R</i>-factor
<i>wR</i> and goodness of fit <i>S</i> are based on <i>F</i>^2^, conventional
<i>R</i>-factors <i>R</i> are based on <i>F</i>, with <i>F</i> set to zero for
negative <i>F</i>^2^. The threshold expression of <i>F</i>^2^ >
\s(<i>F</i>^2^) is used only for calculating <i>R</i>-factors(gt) <i>etc</i>.
and is not relevant to the choice of reflections for refinement.
<i>R</i>-factors based on <i>F</i>^2^ are statistically about twice as large
as those based on <i>F</i>, and <i>R</i>- factors based on ALL data will be
even larger.
;
_reflns_number_total     2753
_reflns_number_gt     2438
_reflns_threshold_expression     I>2\s(I)
_refine_ls_structure_factor_coef     Fsqd
_refine_ls_matrix_type     full
_refine_ls_R_factor_all     0.0344
_refine_ls_R_factor_gt     0.0286
_refine_ls_wR_factor_gt     0.0722
_refine_ls_wR_factor_ref     0.0736
_refine_ls_goodness_of_fit_ref     1.071
_refine_ls_restrained_S_all     1.071
_refine_ls_number_reflns     2753
_refine_ls_number_parameters     188
_refine_ls_number_restraints     0
_refine_ls_hydrogen_treatment     constr
_refine_ls_weighting_scheme     calc
_refine_ls_weighting_details
                 'calc w=1/[\s^2^(Fo^2^)+(0.0426P)^2^] where P=(Fo^2^+2Fc^2^)/3'
_atom_sites_solution_hydrogens     geom
_atom_sites_solution_primary     direct
_atom_sites_solution_secondary     difmap
_refine_ls_shift/su_max     0.001
_refine_ls_shift/su_mean     0.000
_refine_diff_density_max     0.205
_refine_diff_density_min     -0.190
_refine_ls_extinction_method     none
_refine_ls_extinction_coef     ?
loop_
    _atom_type_symbol
    _atom_type_description
    _atom_type_scat_dispersion_real
    _atom_type_scat_dispersion_imag
    _atom_type_scat_source
    'O' 'O' 0.0106 0.0060
                         'International Tables Vol C Tables 4.2.6.8 and 6.1.1.4'
    'C' 'C' 0.0033 0.0016
                         'International Tables Vol C Tables 4.2.6.8 and 6.1.1.4'
    'Ni' 'Ni' 0.3393 1.1124
                         'International Tables Vol C Tables 4.2.6.8 and 6.1.1.4'
    'N' 'N' 0.0061 0.0033
                         'International Tables Vol C Tables 4.2.6.8 and 6.1.1.4'
    'H' 'H' 0.0000 0.0000
                         'International Tables Vol C Tables 4.2.6.8 and 6.1.1.4'
_computing_data_collection     'SMART (Bruker, 2004)'
_computing_cell_refinement     'SAINT (Bruker, 2004)'
_computing_data_reduction     'SAINT (Bruker, 2004)'
_computing_structure_solution     'SHELXS97 (Sheldrick, 2008)'
_computing_structure_refinement     'SHELXL97 (Sheldrick, 2008)'
_computing_molecular_graphics     'SHELXTL (Sheldrick, 2008)'
_computing_publication_material     'SHELXTL (Sheldrick, 2008)'
loop_
    _atom_site_type_symbol
    _atom_site_label
    _atom_site_fract_x
    _atom_site_fract_y
    _atom_site_fract_z
    _atom_site_U_iso_or_equiv
    _atom_site_adp_type
    _atom_site_calc_flag
    _atom_site_refinement_flags
    _atom_site_occupancy
    _atom_site_disorder_assembly
    _atom_site_disorder_group
    Ni Ni1 1.0000 0.0000 0.0000 0.03301(12) Uani d S 1 . .
    O O1 1.13942(16) -0.07866(13) 0.10420(11) 0.0407(3) Uani d . 1 . .
    N N1 0.86165(19) 0.06039(14) 0.13584(13) 0.0333(3) Uani d . 1 . .
    C C1 0.7670(2) 0.17310(17) 0.13529(15) 0.0330(4) Uani d . 1 . .
    C C2 0.5687(2) 0.14945(18) 0.13814(16) 0.0389(4) Uani d . 1 . .
    H H2 0.4929 0.0588 0.1347 0.047 Uiso calc R 1 . .
    C C3 0.4832(3) 0.26138(19) 0.14616(17) 0.0442(4) Uani d . 1 . .
    H H3 0.3494 0.2446 0.1477 0.053 Uiso calc R 1 . .
    C C4 0.5911(3) 0.39724(19) 0.15200(17) 0.0436(4) Uani d . 1 . .
    C C5 0.7878(3) 0.41810(19) 0.14396(18) 0.0479(5) Uani d . 1 . .
    H H5 0.8627 0.5082 0.1452 0.057 Uiso calc R 1 . .
    C C6 0.8752(3) 0.30679(19) 0.13413(18) 0.0435(4) Uani d . 1 . .
    H H6 1.0071 0.3221 0.1267 0.052 Uiso calc R 1 . .
    C C7 0.4985(3) 0.5211(2) 0.1706(2) 0.0656(6) Uani d . 1 . .
    H H7A 0.3635 0.4877 0.1285 0.098 Uiso calc R 1 . .
    H H7C 0.5673 0.5921 0.1321 0.098 Uiso calc R 1 . .
    H H7B 0.5062 0.5619 0.2629 0.098 Uiso calc R 1 . .
    C C8 0.8407(2) 0.00365(18) 0.23459(16) 0.0362(4) Uani d . 1 . .
    H H8 0.7570 0.0334 0.2897 0.043 Uiso calc R 1 . .
    C C9 0.9333(2) -0.09941(17) 0.26675(15) 0.0348(4) Uani d . 1 . .
    C C10 0.8838(3) -0.16148(18) 0.37372(16) 0.0378(4) Uani d . 1 . .
    C C11 0.7251(3) -0.1453(2) 0.43815(17) 0.0472(5) Uani d . 1 . .
    H H11 0.6482 -0.0889 0.4136 0.057 Uiso calc R 1 . .
    C C12 0.6802(3) -0.2103(2) 0.53611(18) 0.0582(5) Uani d . 1 . .
    H H12 0.5739 -0.1976 0.5768 0.070 Uiso calc R 1 . .
    C C13 0.7941(3) -0.2955(2) 0.57493(19) 0.0631(6) Uani d . 1 . .
    H H13 0.7626 -0.3406 0.6406 0.076 Uiso calc R 1 . .
    C C14 0.9498(3) -0.3120(2) 0.51683(19) 0.0562(5) Uani d . 1 . .
    H H14 1.0257 -0.3677 0.5442 0.067 Uiso calc R 1 . .
    C C15 1.0000(3) -0.24677(19) 0.41566(17) 0.0436(4) Uani d . 1 . .
    C C16 1.1607(3) -0.2661(2) 0.35237(19) 0.0494(5) Uani d . 1 . .
    H H16 1.2390 -0.3194 0.3817 0.059 Uiso calc R 1 . .
    C C17 1.2044(3) -0.2103(2) 0.25140(18) 0.0454(4) Uani d . 1 . .
    H H17 1.3110 -0.2259 0.2125 0.054 Uiso calc R 1 . .
    C C18 1.0881(2) -0.12706(17) 0.20317(16) 0.0359(4) Uani d . 1 . .
loop_
    _atom_site_aniso_label
    _atom_site_aniso_U_11
    _atom_site_aniso_U_22
    _atom_site_aniso_U_33
    _atom_site_aniso_U_12
    _atom_site_aniso_U_13
    _atom_site_aniso_U_23
    Ni1 0.02674(17) 0.03779(19) 0.03807(18) 0.01097(13) 0.01075(12) 0.01204(13)
    O1 0.0334(6) 0.0540(8) 0.0446(7) 0.0189(6) 0.0146(5) 0.0208(6)
    N1 0.0292(7) 0.0346(7) 0.0391(7) 0.0109(6) 0.0093(6) 0.0112(6)
    C1 0.0320(9) 0.0351(9) 0.0329(8) 0.0120(7) 0.0086(7) 0.0064(7)
    C2 0.0355(9) 0.0368(9) 0.0456(10) 0.0102(8) 0.0143(8) 0.0087(8)
    C3 0.0352(10) 0.0480(11) 0.0519(10) 0.0181(8) 0.0145(8) 0.0073(9)
    C4 0.0496(11) 0.0419(10) 0.0409(9) 0.0222(9) 0.0060(8) 0.0045(8)
    C5 0.0498(11) 0.0345(10) 0.0569(11) 0.0072(8) 0.0047(9) 0.0132(9)
    C6 0.0316(9) 0.0440(10) 0.0553(11) 0.0093(8) 0.0070(8) 0.0149(9)
    C7 0.0751(15) 0.0541(13) 0.0754(14) 0.0374(12) 0.0151(12) 0.0102(11)
    C8 0.0318(9) 0.0382(9) 0.0382(9) 0.0088(7) 0.0101(7) 0.0077(8)
    C9 0.0320(9) 0.0359(9) 0.0359(9) 0.0075(7) 0.0057(7) 0.0102(7)
    C10 0.0403(10) 0.0350(9) 0.0341(9) 0.0047(7) 0.0044(7) 0.0075(7)
    C11 0.0482(11) 0.0544(12) 0.0406(10) 0.0123(9) 0.0106(8) 0.0154(9)
    C12 0.0610(13) 0.0704(14) 0.0441(11) 0.0107(11) 0.0184(10) 0.0189(10)
    C13 0.0860(17) 0.0624(14) 0.0445(11) 0.0130(12) 0.0165(11) 0.0255(10)
    C14 0.0778(15) 0.0503(12) 0.0444(11) 0.0190(11) 0.0083(10) 0.0196(10)
    C15 0.0533(11) 0.0366(10) 0.0379(9) 0.0089(8) 0.0030(8) 0.0093(8)
    C16 0.0562(12) 0.0458(11) 0.0521(11) 0.0236(9) 0.0043(9) 0.0166(9)
    C17 0.0424(10) 0.0500(11) 0.0505(11) 0.0215(9) 0.0107(8) 0.0156(9)
    C18 0.0317(9) 0.0360(9) 0.0376(9) 0.0065(7) 0.0038(7) 0.0086(8)
_geom_special_details
;
All e.s.d.'s (except the e.s.d. in the dihedral angle between two l.s. planes)
are estimated using the full covariance matrix. The cell e.s.d.'s are taken
into account individually in the estimation of e.s.d.'s in distances, angles
and torsion angles; correlations between e.s.d.'s in cell parameters are only
used when they are defined by crystal symmetry. An approximate (isotropic)
treatment of cell e.s.d.'s is used for estimating e.s.d.'s involving l.s.
planes.
;
loop_
    _geom_bond_atom_site_label_1
    _geom_bond_atom_site_label_2
    _geom_bond_site_symmetry_2
    _geom_bond_distance
    _geom_bond_publ_flag
    Ni1 O1 2_755 1.8255(11) ?
    Ni1 O1 . 1.8255(11) ?
    Ni1 N1 . 1.8964(13) ?
    Ni1 N1 2_755 1.8964(13) ?
    O1 C18 . 1.302(2) ?
    N1 C1 . 1.4420(18) ?
    N1 C8 . 1.303(2) ?
    C1 C2 . 1.380(2) ?
    C1 C6 . 1.381(2) ?
    C2 H2 . 0.9300 ?
    C2 C3 . 1.383(2) ?
    C3 H3 . 0.9300 ?
    C3 C4 . 1.379(3) ?
    C4 C5 . 1.381(3) ?
    C4 C7 . 1.518(2) ?
    C5 H5 . 0.9300 ?
    C5 C6 . 1.386(2) ?
    C6 H6 . 0.9300 ?
    C7 H7A . 0.9600 ?
    C7 H7C . 0.9600 ?
    C7 H7B . 0.9600 ?
    C8 H8 . 0.9300 ?
    C8 C9 . 1.427(2) ?
    C9 C10 . 1.447(2) ?
    C9 C18 . 1.402(2) ?
    C10 C11 . 1.404(2) ?
    C10 C15 . 1.423(2) ?
    C11 H11 . 0.9300 ?
    C11 C12 . 1.370(3) ?
    C12 H12 . 0.9300 ?
    C12 C13 . 1.399(3) ?
    C13 H13 . 0.9300 ?
    C13 C14 . 1.350(3) ?
    C14 H14 . 0.9300 ?
    C14 C15 . 1.410(3) ?
    C15 C16 . 1.416(3) ?
    C16 H16 . 0.9300 ?
    C16 C17 . 1.345(3) ?
    C17 H17 . 0.9300 ?
    C17 C18 . 1.434(2) ?
loop_
    _geom_angle_atom_site_label_1
    _geom_angle_atom_site_label_2
    _geom_angle_atom_site_label_3
    _geom_angle_site_symmetry_1
    _geom_angle_site_symmetry_3
    _geom_angle
    _geom_angle_publ_flag
    O1 Ni1 O1 2_755 . 180 ?
    O1 Ni1 N1 2_755 . 88.02(5) ?
    O1 Ni1 N1 . . 91.98(5) ?
    O1 Ni1 N1 2_755 2_755 91.98(5) ?
    O1 Ni1 N1 . 2_755 88.02(5) ?
    O1 C18 C9 . . 124.55(14) ?
    O1 C18 C17 . . 116.56(14) ?
    N1 Ni1 N1 . 2_755 180  ?
    N1 C8 H8 . . 116.7 ?
    N1 C8 C9 . . 126.64(14) ?
    C1 N1 Ni1 . . 121.52(10) ?
    C1 C2 H2 . . 120.2 ?
    C1 C2 C3 . . 119.58(16) ?
    C1 C6 C5 . . 120.18(16) ?
    C1 C6 H6 . . 119.9 ?
    C2 C1 N1 . . 120.54(15) ?
    C2 C1 C6 . . 119.37(14) ?
    C2 C3 H3 . . 119.1 ?
    C3 C2 H2 . . 120.2 ?
    C3 C4 C5 . . 117.94(15) ?
    C3 C4 C7 . . 121.20(17) ?
    C4 C3 C2 . . 121.79(16) ?
    C4 C3 H3 . . 119.1 ?
    C4 C5 H5 . . 119.5 ?
    C4 C5 C6 . . 121.00(17) ?
    C4 C7 H7A . . 109.5 ?
    C4 C7 H7C . . 109.5 ?
    C4 C7 H7B . . 109.5 ?
    C5 C4 C7 . . 120.84(18) ?
    C5 C6 H6 . . 119.9 ?
    C6 C1 N1 . . 120.08(14) ?
    C6 C5 H5 . . 119.5 ?
    H7A C7 H7C . . 109.5 ?
    H7A C7 H7B . . 109.5 ?
    H7C C7 H7B . . 109.5 ?
    C8 N1 Ni1 . . 123.82(10) ?
    C8 N1 C1 . . 114.66(13) ?
    C8 C9 C10 . . 120.43(14) ?
    C9 C8 H8 . . 116.7 ?
    C9 C18 C17 . . 118.85(15) ?
    C10 C11 H11 . . 119.0 ?
    C11 C10 C9 . . 124.15(15) ?
    C11 C10 C15 . . 117.29(16) ?
    C11 C12 H12 . . 120.0 ?
    C11 C12 C13 . . 120.04(19) ?
    C12 C11 C10 . . 122.01(17) ?
    C12 C11 H11 . . 119.0 ?
    C12 C13 H13 . . 120.1 ?
    C13 C12 H12 . . 120.0 ?
    C13 C14 H14 . . 119.2 ?
    C13 C14 C15 . . 121.60(18) ?
    C14 C13 C12 . . 119.80(19) ?
    C14 C13 H13 . . 120.1 ?
    C14 C15 C10 . . 119.25(17) ?
    C14 C15 C16 . . 121.88(16) ?
    C15 C10 C9 . . 118.55(15) ?
    C15 C14 H14 . . 119.2 ?
    C15 C16 H16 . . 118.8 ?
    C16 C15 C10 . . 118.86(16) ?
    C16 C17 H17 . . 119.7 ?
    C16 C17 C18 . . 120.68(16) ?
    C17 C16 C15 . . 122.48(15) ?
    C17 C16 H16 . . 118.8 ?
    C18 O1 Ni1 . . 127.72(10) ?
    C18 C9 C8 . . 118.71(15) ?
    C18 C9 C10 . . 120.46(14) ?
    C18 C17 H17 . . 119.7 ?
