# Supplementary material for: Bis{1-[(4-methyl­phen­yl)imino­meth­yl]-2-naphtho­lato-κ2 N,O}nickel(II)
Source: Acta Crystallogr Sect E Struct Rep Online. 2011 Mar 23;67(Pt 4):m470. doi: 10.1107/S1600536811010087 (PMC3099807; doi:10.1107/S1600536811010087)
Supplement: Supplementary file 2 [file e-67-0m470-Isup2.hkl]

# 
# h,k,l, Fc-squared, Fo-squared, sigma(Fo-squared) and status flag 
# 
data_I
_shelx_title ' 100701a_zph_Ni P-1' 
_shelx_refln_list_code          4 
_shelx_F_calc_maximum      105.95 
_exptl_crystal_F_000       302.00 
_reflns_d_resolution_high  0.8108 
 
loop_ 
 _symmetry_equiv_pos_as_xyz 
 'x, y, z' 
 '-x, -y, -z' 
 
_cell_length_a     7.1159 
_cell_length_b     9.9950 
_cell_length_c    10.5803 
_cell_angle_alpha 103.057 
_cell_angle_beta   96.327 
_cell_angle_gamma 103.488 
 
_shelx_F_squared_multiplier     1.000 
 
loop_ 
 _refln_index_h 
 _refln_index_k 
 _refln_index_l 
 _refln_F_squared_calc 
 _refln_F_squared_meas 
 _refln_F_squared_sigma 
 _refln_observed_status 
   2   0   0      429.37      448.66      2.88 o 
   3   0   0      377.52      413.51      4.06 o 
   4   0   0       92.77       86.33      2.58 o 
   5   0   0       87.55       90.06      3.05 o 
   6   0   0      129.46      136.52      3.98 o 
   7   0   0      115.10      113.75      4.16 o 
   8   0   0       68.58       52.91      8.73 o 
  -8   1   0       33.10       38.81      8.05 o 
  -7   1   0      289.73      277.75      5.34 o 
  -6   1   0       97.24      100.89      3.35 o 
  -5   1   0      129.53      121.75      3.10 o 
  -4   1   0      421.62      468.97      6.03 o 
  -3   1   0       48.81       47.23      1.19 o 
  -2   1   0      191.20      199.81      1.59 o 
  -1   1   0     2198.79     2247.28      5.47 o 
   1   1   0     6491.45     6068.94    102.24 o 
   2   1   0      861.67      906.00      5.17 o 
   3   1   0      150.01      144.69      2.70 o 
   4   1   0      265.96      313.41      7.07 o 
   5   1   0        0.81        0.25      2.38 o 
   6   1   0       77.40       75.67      3.61 o 
   7   1   0       60.58       65.90      3.83 o 
   8   1   0       34.24       42.56      8.93 o 
  -8   2   0       50.54       53.05      7.66 o 
  -7   2   0       97.31       98.14      3.56 o 
  -6   2   0      144.07      140.05      3.62 o 
  -5   2   0      122.15      119.61      2.67 o 
  -4   2   0      189.46      167.67      2.11 o 
  -3   2   0       15.19       15.49      0.73 o 
  -2   2   0      125.69      139.39      1.18 o 
  -1   2   0      107.41      106.51      1.37 o 
   0   2   0      122.21      119.98      1.63 o 
   1   2   0      244.04      246.28      3.73 o 
   2   2   0     1310.60     1322.90     19.45 o 
   3   2   0       95.32       85.57      3.35 o 
   4   2   0       13.47       19.04      2.76 o 
   5   2   0       71.26       73.30      4.28 o 
   6   2   0       61.56       63.46      4.47 o 
   7   2   0       70.56       76.40      4.19 o 
  -8   3   0       52.56       54.27      7.09 o 
  -7   3   0      180.94      179.40      4.33 o 
  -6   3   0      560.37      561.90      5.89 o 
  -5   3   0      492.01      493.00      4.13 o 
  -4   3   0      207.50      201.42      2.12 o 
  -3   3   0        4.08        3.44      0.65 o 
  -2   3   0      469.34      487.97      2.82 o 
  -1   3   0      639.56      644.00      3.41 o 
   0   3   0       53.93       51.56      1.31 o 
   1   3   0     3080.20     3121.81     12.72 o 
   2   3   0      466.14      476.19     13.32 o 
   3   3   0      295.96      281.76      5.76 o 
   4   3   0        0.76       -0.57      2.70 o 
   5   3   0      106.91      119.35      6.91 o 
   6   3   0      107.43      105.74      5.40 o 
   7   3   0       61.55       67.26      4.24 o 
  -8   4   0       13.07       13.50      5.76 o 
  -7   4   0      100.25      108.85      3.27 o 
  -6   4   0     2038.64     1986.95     10.34 o 
  -5   4   0     1251.49     1238.81     10.12 o 
  -4   4   0      354.82      346.52      3.85 o 
  -3   4   0       17.02       19.18      0.91 o 
  -2   4   0       31.76       28.71      1.02 o 
  -1   4   0      152.05      150.23      1.62 o 
   0   4   0      398.68      386.92      6.06 o 
   1   4   0      273.96      250.88      7.14 o 
   2   4   0      720.65      802.34      8.49 o 
   3   4   0      221.47      213.20      5.53 o 
   4   4   0      372.20      378.82      7.59 o 
   5   4   0        4.35        5.86      4.94 o 
   6   4   0       43.80       40.84      4.96 o 
   7   4   0       14.98       15.01      4.42 o 
  -8   5   0        2.62        9.72      7.32 o 
  -7   5   0       60.41       66.07      3.38 o 
  -6   5   0      135.76      130.95      5.42 o 
  -5   5   0     1352.39     1326.88     14.96 o 
  -4   5   0      390.93      397.24      3.65 o 
  -3   5   0      664.15      666.34      9.19 o 
  -2   5   0      457.82      515.22      3.56 o 
  -1   5   0      146.69      170.60      2.16 o 
   0   5   0       48.24       45.43      1.87 o 
   1   5   0      151.51      137.54      5.69 o 
   2   5   0      222.24      206.16      5.78 o 
   3   5   0      139.37      138.03      5.07 o 
   4   5   0      139.06      138.17      5.63 o 
   5   5   0       60.02       59.18      8.91 o 
   6   5   0       17.69       17.78      4.51 o 
  -8   6   0       16.75       23.25      7.06 o 
  -7   6   0       34.37       35.55      3.70 o 
  -6   6   0        1.37       -0.47      1.80 o 
  -5   6   0       21.36       20.86      2.18 o 
  -4   6   0      405.85      394.53      5.68 o 
  -3   6   0      369.40      381.67      2.99 o 
  -2   6   0       22.49       18.37      1.12 o 
  -1   6   0        7.79        5.09      1.10 o 
   0   6   0       91.55       98.31      2.72 o 
   1   6   0      244.08      249.23      5.40 o 
   2   6   0      102.18      109.69      4.62 o 
   3   6   0       31.66       30.08      4.00 o 
   4   6   0       22.26       23.81      4.10 o 
   5   6   0       27.02       22.16      4.29 o 
   6   6   0       12.60       14.86      4.38 o 
  -8   7   0       42.15       35.29      5.42 o 
  -7   7   0       42.32       46.50      3.30 o 
  -6   7   0       13.03       13.24      2.35 o 
  -5   7   0       66.31       72.72      3.64 o 
  -4   7   0      148.06      154.38      2.75 o 
  -3   7   0      155.34      147.31      2.51 o 
  -2   7   0      122.30      126.24      2.29 o 
  -1   7   0      182.96      194.66      4.24 o 
   0   7   0      356.10      383.49      5.99 o 
   1   7   0       90.53       92.17      3.32 o 
   2   7   0       52.67       54.01      5.46 o 
   3   7   0        5.46        7.58      3.85 o 
   4   7   0       35.48       34.77      4.26 o 
   5   7   0       38.82       39.67      5.61 o 
  -7   8   0       28.80       29.40      3.86 o 
  -6   8   0       30.13       31.60      2.74 o 
  -5   8   0       16.21       22.38      2.75 o 
  -4   8   0      191.01      173.51      4.33 o 
  -3   8   0       76.08       79.93      3.17 o 
  -2   8   0      508.36      477.19     12.09 o 
  -1   8   0        3.58        1.88      1.81 o 
   0   8   0       63.78       67.57      3.92 o 
   1   8   0       44.82       43.06      3.01 o 
   2   8   0      108.99      102.79      5.40 o 
   3   8   0      105.59       91.14      5.54 o 
   4   8   0       30.31       30.14      4.43 o 
  -7   9   0        1.26        1.04      3.38 o 
  -6   9   0       14.33       16.89      2.64 o 
  -5   9   0       15.45       12.97      2.64 o 
  -4   9   0       19.16       21.84      2.55 o 
  -3   9   0       96.06       92.47      3.60 o 
  -2   9   0      100.53      101.06      4.61 o 
  -1   9   0      234.36      251.23      5.47 o 
   0   9   0        4.84        5.93      2.41 o 
   1   9   0       40.51       41.86      3.05 o 
   2   9   0       21.00       22.35      3.75 o 
   3   9   0      112.10      101.82      4.44 o 
  -6  10   0        6.33        7.27      3.03 o 
  -5  10   0       32.67       31.95      3.50 o 
  -4  10   0       10.67       11.12      2.50 o 
  -3  10   0       23.08       18.15      3.54 o 
  -2  10   0       12.42       12.63      3.39 o 
  -1  10   0       69.09       76.53      4.90 o 
   0  10   0       43.54       45.20      4.07 o 
   1  10   0       34.39       37.61      3.18 o 
   2  10   0        9.82       11.24      2.78 o 
  -5  11   0       10.93       13.57      3.37 o 
  -4  11   0       16.52       20.39      4.02 o 
  -3  11   0        1.88        1.05      3.64 o 
  -2  11   0       21.99       23.55      4.20 o 
  -1  11   0       41.55       42.48      3.77 o 
   0  11   0        6.15        6.73      4.12 o 
   1  11   0        8.31        6.04      3.72 o 
  -2  12   0       11.64       16.35      3.51 o 
   1 -12   1       49.01       44.84      5.17 o 
   2 -12   1       20.64       18.40      4.21 o 
   3 -12   1       21.16       21.17      3.37 o 
  -1 -11   1       17.48       21.90      4.45 o 
   0 -11   1        5.95        5.30      3.44 o 
   1 -11   1       56.94       54.16      4.62 o 
   2 -11   1       55.93       65.83      4.46 o 
   3 -11   1       69.03       63.19      4.57 o 
   4 -11   1       45.08       46.67      4.05 o 
   5 -11   1       31.41       30.48      3.35 o 
  -3 -10   1        3.86        3.33      3.05 o 
  -2 -10   1        3.25        4.53      3.09 o 
  -1 -10   1       43.74       45.53      3.52 o 
   0 -10   1       46.11       50.24      3.09 o 
   1 -10   1       80.69       76.94      4.64 o 
   2 -10   1       68.64       71.27      4.53 o 
   3 -10   1       53.46       50.48      4.06 o 
   4 -10   1       11.35       15.64      2.59 o 
   5 -10   1       14.89       20.63      2.65 o 
   6 -10   1       58.48       62.63      6.13 o 
  -4  -9   1       14.18       17.04      4.44 o 
  -3  -9   1       24.70       22.19      4.25 o 
  -2  -9   1        3.97        3.38      3.35 o 
  -1  -9   1       20.42       22.12      2.75 o 
   0  -9   1        0.46       -0.15      2.21 o 
   1  -9   1       87.83       91.55      2.96 o 
   2  -9   1      192.31      181.89      4.00 o 
   3  -9   1       91.23       85.67      3.32 o 
   4  -9   1       28.73       26.42      2.53 o 
   5  -9   1        6.31        8.81      2.42 o 
   6  -9   1       41.37       47.69      3.15 o 
   7  -9   1       83.68       98.43      6.58 o 
  -4  -8   1       38.84       38.06      5.22 o 
  -3  -8   1       29.69       33.44      4.35 o 
  -2  -8   1      205.44      194.81      6.14 o 
  -1  -8   1       58.92       54.87      4.18 o 
   0  -8   1      310.52      318.81      5.19 o 
   1  -8   1       22.10       18.09      1.99 o 
   2  -8   1      150.28      148.70      3.44 o 
   3  -8   1       36.83       34.44      2.45 o 
   4  -8   1      230.94      218.22      3.51 o 
   5  -8   1       30.68       32.43      2.90 o 
   6  -8   1       20.74       21.63      2.49 o 
   7  -8   1       12.98       16.60      5.32 o 
  -5  -7   1       41.45       38.78      7.49 o 
  -4  -7   1      109.06      109.37      5.99 o 
  -3  -7   1      188.44      192.59      6.51 o 
  -2  -7   1      199.57      205.69      6.32 o 
  -1  -7   1      185.19      185.74      5.16 o 
   0  -7   1      219.41      227.65      5.02 o 
   1  -7   1      479.25      492.33      6.12 o 
   2  -7   1       42.84       43.32      1.70 o 
   3  -7   1      216.35      213.21      3.51 o 
   4  -7   1        9.92       11.11      1.44 o 
   5  -7   1      114.06      111.67      3.89 o 
   6  -7   1       31.49       31.99      2.61 o 
   7  -7   1       20.80       20.12      3.67 o 
   8  -7   1       13.96       14.28      3.90 o 
  -6  -6   1       41.44       51.05      5.49 o 
  -5  -6   1       32.75       28.75      4.66 o 
  -4  -6   1      121.97      123.45      5.94 o 
  -3  -6   1      173.91      163.60      5.73 o 
  -2  -6   1       85.69       78.56      3.98 o 
  -1  -6   1       42.42       41.19      3.54 o 
   0  -6   1      195.44      212.53      3.57 o 
   1  -6   1      587.02      602.98      4.92 o 
   2  -6   1     1103.83     1121.98      7.78 o 
   3  -6   1      408.81      412.78      3.69 o 
   4  -6   1      106.30      105.82      2.39 o 
   5  -6   1       90.10       92.23      2.87 o 
   6  -6   1        4.64        4.59      2.08 o 
   7  -6   1       33.52       38.91      7.05 o 
   8  -6   1       24.41       32.30      8.21 o 
  -6  -5   1       18.50       19.54      4.10 o 
  -5  -5   1       20.73       26.76      4.11 o 
  -4  -5   1      281.52      282.72      7.17 o 
  -3  -5   1      111.63      114.18      4.88 o 
  -2  -5   1       89.72       91.25      3.88 o 
  -1  -5   1       38.50       23.43      2.47 o 
   0  -5   1      253.62      260.21      3.34 o 
   1  -5   1     1323.86     1341.83      5.69 o 
   2  -5   1       69.13       57.08      1.44 o 
   3  -5   1      396.44      391.09      4.16 o 
   4  -5   1       83.55       80.77      1.90 o 
   5  -5   1      355.13      352.95      3.91 o 
   6  -5   1        3.50        3.49      2.35 o 
   7  -5   1        0.69        1.48      1.91 o 
   8  -5   1       24.66       27.58      6.06 o 
  -7  -4   1       37.59       40.54      5.21 o 
  -6  -4   1       93.89       89.74      5.53 o 
  -5  -4   1        0.44        1.46      3.65 o 
  -4  -4   1       54.18       57.47      4.25 o 
  -3  -4   1      187.42      179.06      5.00 o 
  -2  -4   1      624.56      633.43      7.59 o 
  -1  -4   1      639.22      657.91     18.79 o 
   0  -4   1      216.09      219.87      2.18 o 
   1  -4   1       20.01       19.48      0.74 o 
   2  -4   1      162.74      165.19      1.70 o 
   3  -4   1       23.64       39.67      1.19 o 
   4  -4   1      516.70      496.82      3.85 o 
   5  -4   1        5.20        4.81      1.13 o 
   6  -4   1      214.36      215.62      3.97 o 
   7  -4   1       21.41       26.86      2.45 o 
   8  -4   1       74.58       81.69      7.62 o 
  -7  -3   1      100.74      108.70      5.87 o 
  -6  -3   1       88.40       86.19      5.21 o 
  -5  -3   1      339.89      327.07     19.40 o 
  -4  -3   1        1.57        3.72      2.71 o 
  -3  -3   1      343.92      348.47     15.89 o 
  -2  -3   1       16.79       14.66      2.34 o 
  -1  -3   1     1109.76     1169.41     21.39 o 
   0  -3   1      389.17      393.79      3.15 o 
   1  -3   1       84.81       82.12      1.08 o 
   2  -3   1       26.43       33.15      0.91 o 
   3  -3   1      285.75      269.53      1.94 o 
   4  -3   1      238.61      242.96      2.41 o 
   5  -3   1      271.12      256.30      2.97 o 
   6  -3   1      315.66      323.14      5.79 o 
   7  -3   1      315.04      299.53      8.89 o 
   8  -3   1       42.45       40.05      6.73 o 
  -8  -2   1       28.10       32.91      8.64 o 
  -7  -2   1       40.23       45.22      3.75 o 
  -6  -2   1       54.65       54.47      4.39 o 
  -5  -2   1      279.65      291.88      7.92 o 
  -4  -2   1      731.09      752.77     13.44 o 
  -3  -2   1      530.17      574.33      7.01 o 
  -2  -2   1      127.49      126.56      3.25 o 
  -1  -2   1       94.28      103.18      8.18 o 
   0  -2   1     1374.43     1389.84     15.66 o 
   1  -2   1      532.85      538.61      2.51 o 
   2  -2   1      656.81      672.83      5.35 o 
   3  -2   1      174.49      179.66      1.49 o 
   4  -2   1      115.90      108.74      2.19 o 
   5  -2   1      344.51      339.07      2.95 o 
   6  -2   1      823.22      809.24      7.65 o 
   7  -2   1      406.76      415.44      8.97 o 
   8  -2   1       41.81       42.52      4.42 o 
  -8  -1   1       34.59       40.38      8.82 o 
  -7  -1   1       35.98       39.51      3.26 o 
  -6  -1   1       90.36       99.68      3.78 o 
  -5  -1   1      258.61      271.03      6.11 o 
  -4  -1   1      241.46      255.86      9.89 o 
  -3  -1   1      133.12      123.84      3.48 o 
  -2  -1   1      827.90      812.93      6.33 o 
  -1  -1   1     2701.66     2720.82     49.45 o 
   1  -1   1      920.43      958.83      3.54 o 
   2  -1   1      503.81      522.21      4.63 o 
   3  -1   1       11.68       10.20      0.73 o 
   4  -1   1      144.41      159.11      2.20 o 
   5  -1   1      184.20      174.36      2.40 o 
   6  -1   1      122.66      128.28      3.66 o 
   7  -1   1      243.94      234.57      6.87 o 
   8  -1   1       91.55       88.79      5.62 o 
  -8   0   1       29.82       44.79      8.27 o 
  -7   0   1      155.28      145.43      4.38 o 
  -6   0   1      116.35      118.13      3.78 o 
  -5   0   1       99.50      103.94      3.10 o 
  -4   0   1       80.14       80.83      2.77 o 
  -3   0   1      477.64      591.96      5.97 o 
  -2   0   1      834.86      843.12      4.84 o 
  -1   0   1      348.61      348.59      4.10 o 
   1   0   1      370.64      390.91      4.10 o 
   2   0   1     1240.92     1300.97      6.05 o 
   3   0   1        0.94        2.09      0.88 o 
   4   0   1        8.58        6.42      1.13 o 
   5   0   1      167.39      172.77      5.05 o 
   6   0   1       38.68       38.24      2.90 o 
   7   0   1       18.59       18.02      4.18 o 
   8   0   1      105.20       95.64      7.73 o 
  -8   1   1        6.39        7.81      6.19 o 
  -7   1   1      120.09      114.28      3.85 o 
  -6   1   1      300.09      284.11      4.82 o 
  -5   1   1      112.95      105.32      2.91 o 
  -4   1   1        4.66        1.29      1.39 o 
  -3   1   1       84.07       77.64      1.68 o 
  -2   1   1       15.84       15.29      0.63 o 
  -1   1   1      530.60      540.29      3.80 o 
   0   1   1      821.16      881.56     20.49 o 
   2   1   1     1359.69     1410.74     36.62 o 
   3   1   1      287.66      297.20      4.80 o 
   4   1   1       67.86       60.06      3.05 o 
   5   1   1      114.36      125.71      4.67 o 
   6   1   1       44.64       47.52      3.22 o 
   7   1   1       39.58       41.83      5.02 o 
   8   1   1       31.23       38.60     10.72 o 
  -8   2   1       19.98       25.39      7.18 o 
  -7   2   1       27.10       27.37      2.49 o 
  -6   2   1      289.13      291.96      4.62 o 
  -5   2   1      295.10      285.10      3.65 o 
  -4   2   1      183.10      169.48      2.12 o 
  -3   2   1      280.62      266.03      2.17 o 
  -2   2   1        3.77        3.72      0.47 o 
  -1   2   1      637.80      680.51      5.86 o 
   0   2   1    10498.67    10157.33    169.65 o 
   1   2   1    11225.32    10274.63     28.78 o 
   2   2   1      887.66      973.17      8.64 o 
   3   2   1      212.39      212.55      9.05 o 
   4   2   1        0.64        0.95      2.34 o 
   5   2   1       22.04       22.60      3.26 o 
   6   2   1       19.73       22.98      3.02 o 
   7   2   1       63.36       68.44      5.86 o 
  -8   3   1       45.84       54.47      4.39 o 
  -7   3   1       72.81       75.72      4.44 o 
  -6   3   1      282.01      270.15      7.41 o 
  -5   3   1       12.03       13.65      1.58 o 
  -4   3   1      274.10      274.29      2.85 o 
  -3   3   1       79.12       67.35      1.19 o 
  -2   3   1      106.34      113.94      1.26 o 
  -1   3   1       29.88       30.09      0.69 o 
   0   3   1      420.54      423.10      5.53 o 
   1   3   1     1203.74     1253.88     16.18 o 
   2   3   1     1461.26     1496.42     11.28 o 
   3   3   1      573.98      591.80     13.17 o 
   4   3   1        1.56        3.45      2.91 o 
   5   3   1      172.49      168.80      5.93 o 
   6   3   1       15.05       15.61      3.72 o 
   7   3   1       27.19       35.32      3.47 o 
  -8   4   1        3.76        3.24      4.19 o 
  -7   4   1       34.70       39.49      3.20 o 
  -6   4   1      118.86      123.32      3.85 o 
  -5   4   1      565.73      549.34      5.69 o 
  -4   4   1      171.01      159.32      2.66 o 
  -3   4   1      213.77      209.93      3.83 o 
  -2   4   1      193.93      238.59      2.28 o 
  -1   4   1      394.73      413.88      3.10 o 
   0   4   1       28.54       28.02      1.65 o 
   1   4   1        5.79       16.04      1.54 o 
   2   4   1     1024.80     1078.02     10.12 o 
   3   4   1      410.28      398.77     17.63 o 
   4   4   1      250.91      252.41      9.44 o 
   5   4   1        6.16        7.39      3.50 o 
   6   4   1        0.61        5.40      8.34 o 
  -8   5   1        1.08        1.93      3.32 o 
  -7   5   1       43.78       45.69      3.97 o 
  -6   5   1       35.74       40.21      2.70 o 
  -5   5   1     1440.83     1403.61      8.83 o 
  -4   5   1     1079.70     1087.58      6.18 o 
  -3   5   1      387.89      379.72      4.74 o 
  -2   5   1       48.58       50.40      1.26 o 
  -1   5   1       83.98       74.65      1.57 o 
   0   5   1      244.23      235.56      3.01 o 
   1   5   1      210.03      206.57      3.66 o 
   2   5   1      182.20      172.36      4.88 o 
   3   5   1      130.39      131.35      5.18 o 
   4   5   1       92.54       96.42      5.14 o 
   5   5   1      124.67      132.16      6.22 o 
   6   5   1       14.02       21.56      6.81 o 
  -8   6   1        5.80        5.72      3.39 o 
  -7   6   1       18.86       16.72      2.66 o 
  -6   6   1      318.64      304.08      5.82 o 
  -5   6   1      860.87      846.95      6.50 o 
  -4   6   1      779.03      732.46      6.11 o 
  -3   6   1      334.79      339.50      3.04 o 
  -2   6   1       90.17       84.09      1.52 o 
  -1   6   1        8.92        7.45      1.24 o 
   0   6   1        0.71        0.06      1.57 o 
   1   6   1      158.65      149.15      5.63 o 
   2   6   1      121.42      113.20      3.55 o 
   3   6   1      111.09      111.58      5.87 o 
   4   6   1       53.00       51.97      4.76 o 
   5   6   1       33.66       37.77      4.98 o 
  -8   7   1       11.64       11.43      3.97 o 
  -7   7   1        2.37        2.02      2.64 o 
  -6   7   1       79.02       80.70      3.95 o 
  -5   7   1      133.51      131.58      4.74 o 
  -4   7   1      533.55      510.42     16.19 o 
  -3   7   1      279.05      257.46      5.94 o 
  -2   7   1      128.45      123.06      4.36 o 
  -1   7   1      384.60      382.07      6.84 o 
   0   7   1        1.96        2.53      1.77 o 
   1   7   1       25.57       24.71      3.21 o 
   2   7   1      200.60      181.01      6.08 o 
   3   7   1       51.32       50.45      3.23 o 
   4   7   1       14.75       12.16      4.47 o 
   5   7   1       24.95       28.23      4.98 o 
  -7   8   1       27.53       33.65      3.12 o 
  -6   8   1       10.66       12.87      2.52 o 
  -5   8   1        0.62       -0.34      2.61 o 
  -4   8   1      115.82      107.12      5.92 o 
  -3   8   1      322.45      320.99      5.65 o 
  -2   8   1      250.41      248.45      6.30 o 
  -1   8   1       16.93       16.91      2.06 o 
   0   8   1       22.49       22.01      2.44 o 
   1   8   1       37.27       34.36      2.99 o 
   2   8   1       25.72       26.50      3.02 o 
   3   8   1       54.00       48.23      3.45 o 
   4   8   1        0.36        1.12      3.99 o 
  -7   9   1        2.36       -0.04      2.68 o 
  -6   9   1       42.14       42.99      3.28 o 
  -5   9   1       20.81       22.60      3.24 o 
  -4   9   1       13.40       20.77      3.13 o 
  -3   9   1       73.34       72.02      3.56 o 
  -2   9   1       66.69       67.74      4.31 o 
  -1   9   1      359.35      379.42      8.08 o 
   0   9   1       50.41       54.49      3.58 o 
   1   9   1       17.36       17.15      2.87 o 
   2   9   1        0.59       -1.88      2.76 o 
   3   9   1        7.80        5.71      2.97 o 
  -6  10   1        0.21       -1.33      3.00 o 
  -5  10   1       31.29       28.43      3.57 o 
  -4  10   1       21.60       18.83      3.20 o 
  -3  10   1       34.20       33.18      3.92 o 
  -2  10   1       24.13       26.33      3.79 o 
  -1  10   1       55.54       61.04      5.79 o 
   0  10   1       34.21       33.15      4.18 o 
   1  10   1       38.11       36.92      4.09 o 
   2  10   1       17.52       15.85      3.85 o 
  -5  11   1        0.32        1.73      2.87 o 
  -4  11   1       44.03       45.25      5.35 o 
  -3  11   1       15.53       15.98      4.14 o 
  -2  11   1       19.52       19.97      3.91 o 
  -1  11   1       18.87       18.67      4.24 o 
   0  11   1       27.14       27.11      4.70 o 
   1 -12   2       15.50       25.04      4.57 o 
   2 -12   2        9.99        8.47      3.71 o 
   3 -12   2        0.70       -0.39      2.58 o 
  -1 -11   2        2.36        3.43      2.81 o 
   0 -11   2       18.69       12.22      3.75 o 
   1 -11   2        8.82        6.36      3.94 o 
   2 -11   2       22.06       21.88      3.75 o 
   3 -11   2       13.40       10.55      2.65 o 
   4 -11   2        2.33        2.76      2.35 o 
   5 -11   2       34.81       38.16      7.57 o 
  -3 -10   2       18.74       13.46      4.89 o 
  -2 -10   2        5.89        9.79      3.41 o 
  -1 -10   2        3.14        1.69      3.34 o 
   0 -10   2        1.67        1.04      2.54 o 
   1 -10   2       70.81       71.63      4.05 o 
   2 -10   2       90.61       92.03      3.06 o 
   3 -10   2       69.99       69.58      3.24 o 
   4 -10   2       82.48       78.05      3.28 o 
   5 -10   2       41.54       43.61      3.00 o 
   6 -10   2       53.95       49.92      5.42 o 
  -4  -9   2        6.56       10.52      4.07 o 
  -3  -9   2       44.67       43.00      4.84 o 
  -2  -9   2       65.98       62.42      4.54 o 
  -1  -9   2       42.35       45.56      3.93 o 
   0  -9   2       51.07       57.08      3.70 o 
   1  -9   2        0.43       -0.89      2.07 o 
   2  -9   2      158.00      155.74      3.40 o 
   3  -9   2      142.38      144.64      3.20 o 
   4  -9   2      204.27      183.13      3.53 o 
   5  -9   2       38.93       41.92      3.07 o 
   6  -9   2       29.42       32.41      3.83 o 
   7  -9   2      101.32      114.13      5.78 o 
  -5  -8   2       20.89       26.77      4.40 o 
  -4  -8   2       37.26       34.51      4.24 o 
  -3  -8   2        0.29        3.75      3.32 o 
  -2  -8   2       34.50       29.85      3.59 o 
  -1  -8   2       55.50       55.74      3.62 o 
   0  -8   2      366.77      374.50     22.80 o 
   1  -8   2        3.00        2.58      1.97 o 
   2  -8   2       33.22       33.78      1.92 o 
   3  -8   2       69.45       67.40      2.24 o 
   4  -8   2       93.20       90.65      2.54 o 
   5  -8   2       72.38       69.64      2.44 o 
   6  -8   2       36.79       35.75      3.74 o 
   7  -8   2       84.22       85.19      5.21 o 
  -5  -7   2        1.91        0.11      4.05 o 
  -4  -7   2       87.20       86.94      5.47 o 
  -3  -7   2       30.56       35.53      4.06 o 
  -2  -7   2        0.46        1.58      2.78 o 
  -1  -7   2       78.34       73.91      3.68 o 
   0  -7   2       75.41       76.66      3.40 o 
   1  -7   2      745.55      766.20      8.15 o 
   2  -7   2       76.87       72.77      2.08 o 
   3  -7   2      145.45      147.54      3.20 o 
   4  -7   2       14.25       15.43      1.51 o 
   5  -7   2       74.48       72.88      2.85 o 
   6  -7   2       24.68       26.77      2.63 o 
   7  -7   2       61.11       65.76      4.49 o 
   8  -7   2       51.85       69.18      8.45 o 
  -6  -6   2        2.77        4.90      4.57 o 
  -5  -6   2       30.32       29.45      4.37 o 
  -4  -6   2      141.22      135.66      6.02 o 
  -3  -6   2      153.01      152.35      9.94 o 
  -2  -6   2      312.09      298.81      6.20 o 
  -1  -6   2      208.91      217.93      5.71 o 
   0  -6   2      252.78      271.86     12.86 o 
   1  -6   2      310.65      329.15      5.49 o 
   2  -6   2      148.93      138.34      3.16 o 
   3  -6   2      199.29      173.94      2.67 o 
   4  -6   2      121.75      122.72      2.46 o 
   5  -6   2      147.12      147.53      3.64 o 
   6  -6   2       12.80       11.30      2.03 o 
   7  -6   2       16.72       16.19      4.12 o 
   8  -6   2        3.39        6.53      6.51 o 
  -6  -5   2       27.93       31.77      4.76 o 
  -5  -5   2        5.92        5.89      4.02 o 
  -4  -5   2      191.15      180.57      6.04 o 
  -3  -5   2      420.58      425.88     21.54 o 
  -2  -5   2     1060.83     1159.44     10.72 o 
  -1  -5   2      207.54      197.42      5.45 o 
   0  -5   2       99.92       92.79      2.61 o 
   1  -5   2      709.36      761.92      4.62 o 
   2  -5   2      595.30      630.58      5.16 o 
   3  -5   2      367.15      369.85      3.44 o 
   4  -5   2       54.07       49.78      1.51 o 
   5  -5   2       18.52       17.55      1.71 o 
   6  -5   2      321.33      325.63      6.55 o 
   7  -5   2       21.11       20.69      3.00 o 
   8  -5   2       27.34       29.61      3.42 o 
  -7  -4   2       26.91       28.42      4.97 o 
  -6  -4   2       89.67       93.29      5.83 o 
  -5  -4   2       70.73       71.38      4.89 o 
  -4  -4   2        1.06        1.24      2.87 o 
  -3  -4   2      459.21      470.60     11.06 o 
  -2  -4   2      177.61      168.67      4.35 o 
  -1  -4   2      546.44      608.49     11.58 o 
   0  -4   2       39.71       39.55      1.10 o 
   1  -4   2      586.45      598.39      3.47 o 
   2  -4   2     4904.52     5034.64     19.47 o 
   3  -4   2     1081.10     1166.74      7.89 o 
   4  -4   2      258.64      256.30      2.47 o 
   5  -4   2       37.60       36.17      1.21 o 
   6  -4   2       36.51       36.39      2.27 o 
   7  -4   2       25.18       23.61      3.15 o 
   8  -4   2       55.82       63.10      4.82 o 
  -7  -3   2       28.55       30.46      4.62 o 
  -6  -3   2       32.80       39.71      5.65 o 
  -5  -3   2      446.31      458.76     12.43 o 
  -4  -3   2      174.13      180.96      9.25 o 
  -3  -3   2      181.40      186.39      4.81 o 
  -2  -3   2       20.23       16.32      2.38 o 
  -1  -3   2      178.05      176.51      3.35 o 
   0  -3   2      636.53      654.65      8.35 o 
   1  -3   2      551.93      567.97      5.93 o 
   2  -3   2      973.98      992.86      7.95 o 
   3  -3   2      946.50      935.05      7.20 o 
   4  -3   2      414.01      402.81      3.42 o 
   5  -3   2      144.68      135.99      1.79 o 
   6  -3   2       66.25       59.61      3.61 o 
   7  -3   2       14.88        9.55      3.47 o 
   8  -3   2        7.18        5.72      3.72 o 
  -8  -2   2       46.83       50.47      5.20 o 
  -7  -2   2       44.01       46.93      3.45 o 
  -6  -2   2       60.45       63.71      4.63 o 
  -5  -2   2      130.94      136.05      7.03 o 
  -4  -2   2      347.67      319.21     11.12 o 
  -3  -2   2      364.23      351.89      5.71 o 
  -2  -2   2      680.08      716.85      6.74 o 
  -1  -2   2      301.74      304.68      8.89 o 
   0  -2   2       13.44       15.84      1.28 o 
   1  -2   2       10.91       12.33      0.42 o 
   2  -2   2        5.12        7.62      0.52 o 
   3  -2   2       93.85       92.07      2.53 o 
   4  -2   2      533.48      526.48      6.16 o 
   5  -2   2      177.17      168.01      2.46 o 
   6  -2   2        2.69        0.93      1.68 o 
   7  -2   2       31.30       31.56      4.24 o 
   8  -2   2       15.56       15.37      3.95 o 
  -8  -1   2      125.80      113.02      5.84 o 
  -7  -1   2       94.21       92.54      3.92 o 
  -6  -1   2       78.94       84.45      4.01 o 
  -5  -1   2      119.81      124.98      4.61 o 
  -4  -1   2      532.71      559.63     15.43 o 
  -3  -1   2      365.42      399.66     13.30 o 
  -2  -1   2     1287.31     1341.82     16.64 o 
  -1  -1   2      254.75      249.78      3.13 o 
   0  -1   2     5058.96     4907.04     15.72 o 
   1  -1   2      159.95      156.45      2.67 o 
   2  -1   2      324.45      328.76      3.48 o 
   3  -1   2        3.91        3.22      0.86 o 
   4  -1   2      391.10      386.90      3.90 o 
   5  -1   2      208.90      207.52      2.69 o 
   6  -1   2      127.63      124.73      4.01 o 
   7  -1   2      191.83      190.38      6.77 o 
   8  -1   2      101.38       99.61      5.87 o 
  -8   0   2       40.02       42.56      4.49 o 
  -7   0   2      158.71      142.09     11.74 o 
  -6   0   2       59.95       60.26      3.07 o 
  -5   0   2      144.59      143.24      3.35 o 
  -4   0   2     1662.17     1783.26     24.51 o 
  -3   0   2     2439.70     2540.53     11.93 o 
  -2   0   2      265.07      282.83      3.21 o 
  -1   0   2      132.30      143.25      2.06 o 
   0   0   2        8.96       11.58      0.84 o 
   1   0   2     3082.35     2958.99     17.41 o 
   2   0   2      341.00      344.39      2.49 o 
   3   0   2     1133.28     1161.44      6.90 o 
   4   0   2        8.42        7.42      0.80 o 
   5   0   2      130.02      123.74      3.55 o 
   6   0   2      200.08      207.93      4.80 o 
   7   0   2       91.16       97.76      8.40 o 
   8   0   2       60.70       59.44     17.13 o 
  -8   1   2       17.37       24.50      3.98 o 
  -7   1   2       24.73       29.97      3.67 o 
  -6   1   2      205.74      191.13      3.89 o 
  -5   1   2      126.21      127.53      2.87 o 
  -4   1   2      365.08      368.86      3.74 o 
  -3   1   2     1034.44     1067.19     10.28 o 
  -2   1   2      826.09      782.60      4.43 o 
  -1   1   2     2424.07     2346.34     15.54 o 
   0   1   2     1786.26     1859.01      6.93 o 
   1   1   2     2553.94     2662.39      9.74 o 
   2   1   2        1.71        3.66      0.84 o 
   3   1   2      724.52      765.87      7.51 o 
   4   1   2      198.63      207.67      4.08 o 
   5   1   2       70.90       71.48      3.27 o 
   6   1   2       68.46       67.96      3.48 o 
   7   1   2       35.85       36.51      5.21 o 
  -8   2   2       45.93       46.60      7.05 o 
  -7   2   2       21.99       22.46      3.40 o 
  -6   2   2       91.04       87.08      2.76 o 
  -5   2   2      196.87      200.57      4.23 o 
  -4   2   2       21.51       14.54      1.03 o 
  -3   2   2        2.53        1.92      0.73 o 
  -2   2   2      261.43      231.53      2.43 o 
  -1   2   2     1638.90     1642.97      4.71 o 
   0   2   2       49.73       54.35      1.27 o 
   1   2   2        4.85        4.48      0.95 o 
   2   2   2      216.59      217.30      3.25 o 
   3   2   2      316.91      307.98      8.59 o 
   4   2   2       45.65       50.58      3.33 o 
   5   2   2      143.51      153.83      5.33 o 
   6   2   2       72.59       77.40      3.85 o 
   7   2   2       18.80       21.43      5.08 o 
  -8   3   2       58.79       65.23      4.64 o 
  -7   3   2        8.86       12.89      3.43 o 
  -6   3   2      254.52      252.03      5.03 o 
  -5   3   2      250.87      257.64      4.43 o 
  -4   3   2      218.70      204.53      3.64 o 
  -3   3   2        2.77        1.81      0.51 o 
  -2   3   2      336.28      308.27      6.42 o 
  -1   3   2      251.05      246.03      2.14 o 
   0   3   2      888.46      928.17      9.29 o 
   1   3   2     2523.37     2567.53     11.39 o 
   2   3   2     2746.37     2813.60     12.54 o 
   3   3   2      205.57      212.65      5.22 o 
   4   3   2      323.55      323.90      8.24 o 
   5   3   2        0.38        0.11      3.23 o 
   6   3   2       27.05       35.08      5.04 o 
   7   3   2        2.26        9.53      5.20 o 
  -8   4   2       10.21       14.80      4.79 o 
  -7   4   2       31.34       42.20      3.20 o 
  -6   4   2        0.57        1.37      2.40 o 
  -5   4   2      783.87      749.76      5.26 o 
  -4   4   2       77.26       75.37      1.65 o 
  -3   4   2      927.85      940.89      9.83 o 
  -2   4   2        7.88       18.72      2.06 o 
  -1   4   2      121.53      116.37      1.63 o 
   0   4   2      642.22      672.93      4.51 o 
   1   4   2     1091.41     1055.14      9.03 o 
   2   4   2      575.34      578.78      6.72 o 
   3   4   2      247.59      240.09      6.26 o 
   4   4   2      251.60      245.17      5.06 o 
   5   4   2       44.02       42.60      4.26 o 
   6   4   2       10.78        4.46      3.99 o 
  -8   5   2       38.21       39.74      4.41 o 
  -7   5   2       89.38       91.96      5.04 o 
  -6   5   2        0.59        1.30      1.91 o 
  -5   5   2       44.40       39.31      2.00 o 
  -4   5   2      115.38      112.90      1.56 o 
  -3   5   2      295.73      294.54      5.42 o 
  -2   5   2      633.02      639.27     16.03 o 
  -1   5   2        0.94        1.90      1.01 o 
   0   5   2      109.96      103.44      2.70 o 
   1   5   2      115.37      117.53      3.13 o 
   2   5   2       74.95       61.80      4.96 o 
   3   5   2      223.93      223.64      6.41 o 
   4   5   2       41.01       38.45      2.60 o 
   5   5   2       21.06       23.19      3.66 o 
   6   5   2        0.18        4.91      4.68 o 
  -8   6   2       21.12       18.83      3.04 o 
  -7   6   2       53.81       58.95      3.62 o 
  -6   6   2       70.45       71.98      4.49 o 
  -5   6   2        4.99        4.69      2.50 o 
  -4   6   2      112.25      120.72      4.41 o 
  -3   6   2      206.07      213.36      5.09 o 
  -2   6   2      102.09       97.89      2.47 o 
  -1   6   2      194.92      192.86      3.46 o 
   0   6   2      167.06      161.34      3.50 o 
   1   6   2       57.38       60.13      2.85 o 
   2   6   2       87.60       81.53      3.31 o 
   3   6   2      129.60      132.02      5.59 o 
   4   6   2       51.21       48.17      4.75 o 
   5   6   2       25.10       35.95      5.37 o 
  -8   7   2        3.80        7.31      2.85 o 
  -7   7   2        6.30        6.01      2.68 o 
  -6   7   2       85.74       89.85      3.90 o 
  -5   7   2      255.10      275.06     15.08 o 
  -4   7   2      960.63      984.82     16.61 o 
  -3   7   2      187.31      191.95     15.12 o 
  -2   7   2      320.50      310.15      6.14 o 
  -1   7   2        2.71        2.40      1.55 o 
   0   7   2       87.59       90.23      3.13 o 
   1   7   2       20.60       24.45      2.67 o 
   2   7   2       79.82       79.85      3.59 o 
   3   7   2       60.01       56.34      5.12 o 
   4   7   2       30.92       27.41      4.66 o 
  -7   8   2        1.84        3.70      2.62 o 
  -6   8   2       29.40       27.89      3.12 o 
  -5   8   2      219.16      215.43      6.29 o 
  -4   8   2      217.84      237.22      6.39 o 
  -3   8   2      382.20      378.63     17.02 o 
  -2   8   2      144.06      136.43      5.33 o 
  -1   8   2      225.47      231.37      4.25 o 
   0   8   2      110.14       99.45      3.43 o 
   1   8   2        0.76       -0.56      2.51 o 
   2   8   2        0.44        0.50      2.61 o 
   3   8   2       84.18       75.64      3.91 o 
   4   8   2       30.44       29.93      4.88 o 
  -7   9   2        0.26       -0.62      2.69 o 
  -6   9   2        7.90        6.90      2.73 o 
  -5   9   2       32.71       31.42      3.72 o 
  -4   9   2       28.02       33.57      4.06 o 
  -3   9   2      107.28      104.66      4.90 o 
  -2   9   2       59.60       62.10      4.40 o 
  -1   9   2       37.31       38.03      4.02 o 
   0   9   2        4.04        5.31      3.10 o 
   1   9   2        0.20       -0.35      2.57 o 
   2   9   2        5.55        5.49      3.04 o 
   3   9   2        5.23        5.75      4.47 o 
  -6  10   2        9.33        8.37      2.78 o 
  -5  10   2       10.00        8.17      3.26 o 
  -4  10   2       18.35       20.86      4.20 o 
  -3  10   2       48.64       48.49      6.20 o 
  -2  10   2       49.72       49.28      4.49 o 
  -1  10   2       18.79       21.58      3.93 o 
   0  10   2       13.69       14.13      3.59 o 
   1  10   2        8.54        7.45      3.54 o 
  -4  11   2       16.13       12.03      4.67 o 
  -3  11   2       22.78       23.01      5.65 o 
  -2  11   2       24.05       27.80      4.78 o 
  -1  11   2       27.87       27.47      4.61 o 
   1 -12   3       12.67        9.18      3.73 o 
   2 -12   3        5.73        6.16      3.76 o 
   3 -12   3        3.21        2.47      3.49 o 
  -2 -11   3       72.74       76.84      5.66 o 
  -1 -11   3      231.51      240.44     15.16 o 
   0 -11   3      217.24      232.61      5.80 o 
   1 -11   3       27.09       25.58      3.34 o 
   2 -11   3        1.46        2.08      2.97 o 
   3 -11   3       11.02       13.00      3.19 o 
   4 -11   3       10.57       17.07      6.76 o 
   5 -11   3       41.58       49.54      7.19 o 
  -3 -10   3       21.53       18.38      4.16 o 
  -2 -10   3       61.50       57.26      4.60 o 
  -1 -10   3       93.01       97.17      5.09 o 
   0 -10   3       43.16       43.62      4.04 o 
   1 -10   3        6.03       10.53      2.43 o 
   2 -10   3       26.57       26.72      2.63 o 
   3 -10   3        6.24        7.35      1.81 o 
   4 -10   3        3.18        3.37      2.03 o 
   5 -10   3        6.27        9.04      5.86 o 
  -4  -9   3        5.36        5.99      3.91 o 
  -3  -9   3        8.74       10.78      3.54 o 
  -2  -9   3      154.51      154.16      6.01 o 
  -1  -9   3       28.73       26.16      3.67 o 
   0  -9   3       12.87       13.17      3.07 o 
   1  -9   3       70.02       70.06      3.73 o 
   2  -9   3       62.90       64.82      2.99 o 
   3  -9   3       13.68       16.55      1.80 o 
   4  -9   3       73.28       70.82      2.52 o 
   5  -9   3       55.72       54.90      5.56 o 
   6  -9   3       41.46       38.28      3.75 o 
   7  -9   3       48.43       42.24      7.85 o 
  -5  -8   3       26.00       29.58      5.10 o 
  -4  -8   3       16.53       17.54      4.08 o 
  -3  -8   3        2.81        4.13      3.39 o 
  -2  -8   3       76.03       79.03      5.78 o 
  -1  -8   3      120.52      115.79      6.59 o 
   0  -8   3      167.15      172.09      5.02 o 
   1  -8   3      337.18      350.83      6.24 o 
   2  -8   3        1.60        0.17      1.81 o 
   3  -8   3       55.73       53.98      1.81 o 
   4  -8   3       37.12       39.19      1.60 o 
   5  -8   3      255.35      241.88      4.67 o 
   6  -8   3       75.41       73.58      4.65 o 
   7  -8   3       36.07       32.61      3.97 o 
  -5  -7   3       40.47       41.58      4.97 o 
  -4  -7   3       16.49       22.64      5.94 o 
  -3  -7   3       35.49       32.72      5.46 o 
  -2  -7   3       33.79       42.55      6.22 o 
  -1  -7   3      101.57      100.77      4.22 o 
   0  -7   3      170.49      183.64     11.70 o 
   1  -7   3      434.61      432.46     11.69 o 
   2  -7   3      133.63      128.61      2.96 o 
   3  -7   3      108.46      110.50      2.22 o 
   4  -7   3       79.84       73.55      1.75 o 
   5  -7   3       62.42       59.35      2.07 o 
   6  -7   3       53.90       51.61      3.10 o 
   7  -7   3       63.23       62.97      4.79 o 
  -6  -6   3       84.24       88.83      5.92 o 
  -5  -6   3       21.74       19.21      4.45 o 
  -4  -6   3       53.11       58.56      4.58 o 
  -3  -6   3       50.36       54.83      3.78 o 
  -2  -6   3        0.61        0.25      2.66 o 
  -1  -6   3        1.16        0.66      2.17 o 
   0  -6   3      144.64      148.00      3.93 o 
   1  -6   3      209.57      208.71      3.10 o 
   2  -6   3      123.82      123.87      2.10 o 
   3  -6   3      208.71      204.05      2.33 o 
   4  -6   3       57.80       59.02      1.21 o 
   5  -6   3      142.76      141.60      3.10 o 
   6  -6   3       66.07       63.70      5.93 o 
   7  -6   3       43.43       46.83      4.86 o 
   8  -6   3       71.17       83.63      9.15 o 
  -6  -5   3        4.35        3.96      4.36 o 
  -5  -5   3        6.34        2.38      3.86 o 
  -4  -5   3       67.54       63.93      4.52 o 
  -3  -5   3      127.89      127.23      4.71 o 
  -2  -5   3       75.54       82.87      3.61 o 
  -1  -5   3      144.06      163.48      4.12 o 
   0  -5   3      273.27      241.49      5.34 o 
   1  -5   3      473.67      506.41      6.88 o 
   2  -5   3      918.14      923.60      4.81 o 
   3  -5   3        1.12        3.08      0.61 o 
   4  -5   3      105.27      104.07      2.56 o 
   5  -5   3        3.21        2.38      1.30 o 
   6  -5   3      266.76      269.02      7.05 o 
   7  -5   3       34.06       37.60      3.53 o 
   8  -5   3       72.93       82.68      5.45 o 
  -7  -4   3       44.40       45.51      5.16 o 
  -6  -4   3       12.76       11.27      4.19 o 
  -5  -4   3      301.73      292.13      7.56 o 
  -4  -4   3        2.18        0.27      3.34 o 
  -3  -4   3      190.75      191.91      6.16 o 
  -2  -4   3      162.74      169.01      4.36 o 
  -1  -4   3     2240.07     2395.55     14.27 o 
   0  -4   3      474.50      496.11      3.70 o 
   1  -4   3      313.46      333.50      3.15 o 
   2  -4   3      659.54      696.97      5.82 o 
   3  -4   3      516.17      509.48      4.29 o 
   4  -4   3      221.44      227.32      4.31 o 
   5  -4   3       13.12       12.72      1.44 o 
   6  -4   3        4.41        4.30      2.67 o 
   7  -4   3      105.45      102.11      5.41 o 
   8  -4   3       25.88       25.65      4.35 o 
  -7  -3   3        4.36        6.68      4.32 o 
  -6  -3   3       18.81       29.40      4.60 o 
  -5  -3   3      277.06      270.56      8.93 o 
  -4  -3   3      450.10      437.07     14.19 o 
  -3  -3   3      118.38      118.10      8.40 o 
  -2  -3   3      815.21      824.34     16.55 o 
  -1  -3   3       68.36       80.34      5.95 o 
   0  -3   3      456.68      454.35      4.77 o 
   1  -3   3      131.86      130.38      2.32 o 
   2  -3   3      788.64      791.78      8.45 o 
   3  -3   3     1863.04     1895.78     10.67 o 
   4  -3   3      658.83      646.15      5.72 o 
   5  -3   3       85.31       86.40      4.20 o 
   6  -3   3        5.61        3.22      3.39 o 
   7  -3   3       26.91       24.77      4.30 o 
   8  -3   3        8.35        7.65      4.17 o 
  -8  -2   3       10.65       10.88      5.66 o 
  -7  -2   3        0.37        0.79      3.62 o 
  -6  -2   3       22.93       21.06      4.03 o 
  -5  -2   3       45.87       49.22      3.81 o 
  -4  -2   3      372.99      359.00     12.75 o 
  -3  -2   3      621.20      623.13     12.34 o 
  -2  -2   3      649.32      684.51     18.08 o 
  -1  -2   3      178.44      182.12      3.81 o 
   0  -2   3      146.13      158.11      2.77 o 
   1  -2   3      155.59      163.48      1.76 o 
   2  -2   3     1363.41     1371.30      9.39 o 
   3  -2   3     2015.76     2013.52      7.31 o 
   4  -2   3      731.13      764.46      7.29 o 
   5  -2   3      155.80      145.22      2.73 o 
   6  -2   3        1.54        1.67      3.20 o 
   7  -2   3        0.32       -0.44      3.71 o 
   8  -2   3        0.41       -0.80      3.97 o 
  -8  -1   3       25.94       27.37      4.61 o 
  -7  -1   3       41.12       44.56      4.62 o 
  -6  -1   3       56.94       56.69      3.05 o 
  -5  -1   3      113.91      112.64      4.59 o 
  -4  -1   3      667.37      690.77     24.27 o 
  -3  -1   3      110.65       85.65      5.65 o 
  -2  -1   3      607.87      636.24      7.49 o 
  -1  -1   3        1.32        2.55      0.81 o 
   0  -1   3     2926.65     2909.95     19.78 o 
   1  -1   3      196.74      194.06      2.71 o 
   2  -1   3      564.46      562.74      3.64 o 
   3  -1   3      193.18      189.79      2.01 o 
   4  -1   3      297.27      283.92      4.42 o 
   5  -1   3      332.63      333.96      4.61 o 
   6  -1   3        6.45        3.34      3.62 o 
   7  -1   3       95.41       85.64      5.73 o 
   8  -1   3        0.90        5.39      5.72 o 
  -8   0   3       44.75       53.34      5.57 o 
  -7   0   3      170.93      160.86      8.27 o 
  -6   0   3      140.11      130.92      3.51 o 
  -5   0   3      108.91      116.39      2.90 o 
  -4   0   3      249.61      240.08      3.20 o 
  -3   0   3     1251.59     1287.33      9.20 o 
  -2   0   3      321.45      322.83      2.83 o 
  -1   0   3     1009.90     1028.58      9.50 o 
   0   0   3     3162.35     3072.54     13.94 o 
   1   0   3     1307.38     1337.68     14.92 o 
   2   0   3       34.24       34.23      1.28 o 
   3   0   3      477.47      493.68      4.84 o 
   4   0   3      107.72      101.93      2.93 o 
   5   0   3      257.21      244.42      6.24 o 
   6   0   3       60.83       58.40      4.81 o 
   7   0   3        0.46        0.57      4.29 o 
  -8   1   3      118.99      109.80      7.77 o 
  -7   1   3       36.93       40.12      4.12 o 
  -6   1   3      142.87      135.22      4.55 o 
  -5   1   3       79.10       85.18      2.15 o 
  -4   1   3      159.91      151.86      1.94 o 
  -3   1   3     1986.99     2188.74     12.91 o 
  -2   1   3     3319.75     3458.86     16.42 o 
  -1   1   3      885.16      899.44      4.99 o 
   0   1   3        1.79        2.50      0.64 o 
   1   1   3       46.55       45.90      1.27 o 
   2   1   3      188.93      192.89      3.49 o 
   3   1   3      135.56      134.03      3.21 o 
   4   1   3      410.96      417.43      5.66 o 
   5   1   3      158.89      163.98      4.32 o 
   6   1   3       97.66      106.95      5.92 o 
   7   1   3      100.63      101.26      6.64 o 
  -8   2   3       99.49       97.80      5.21 o 
  -7   2   3       72.13       75.26      4.45 o 
  -6   2   3       51.92       50.22      3.57 o 
  -5   2   3       69.29       71.23      2.92 o 
  -4   2   3      369.72      384.62      4.27 o 
  -3   2   3     1836.81     1987.28     15.00 o 
  -2   2   3     2094.35     2131.83      9.79 o 
  -1   2   3     1080.88     1031.48      7.14 o 
   0   2   3      506.16      519.52      4.44 o 
   1   2   3       12.70       11.62      0.96 o 
   2   2   3       83.95      100.63      6.52 o 
   3   2   3       89.81       81.87      2.27 o 
   4   2   3      200.58      207.33      7.84 o 
   5   2   3       33.24       39.29      5.06 o 
   6   2   3       81.94       83.44      4.17 o 
   7   2   3       52.77       57.79      5.98 o 
  -8   3   3       43.91       36.20      5.83 o 
  -7   3   3       62.80       71.52      7.46 o 
  -6   3   3       98.58       97.98      3.65 o 
  -5   3   3      152.76      145.06      2.89 o 
  -4   3   3       91.53       94.66      2.03 o 
  -3   3   3      214.57      225.28      3.32 o 
  -2   3   3      216.67      200.78      4.14 o 
  -1   3   3     1216.16     1213.55     19.14 o 
   0   3   3      520.68      498.42      4.74 o 
   1   3   3     1410.39     1518.38     11.29 o 
   2   3   3      225.75      226.09      3.45 o 
   3   3   3       12.75       11.05      1.50 o 
   4   3   3      420.91      427.89     11.73 o 
   5   3   3       30.56       34.64      4.01 o 
   6   3   3       30.32       35.84      3.93 o 
  -8   4   3       35.81       34.28      6.08 o 
  -7   4   3      123.15      122.84      5.75 o 
  -6   4   3       38.66       37.84      2.93 o 
  -5   4   3      233.57      225.08      5.12 o 
  -4   4   3      120.28      117.61      1.93 o 
  -3   4   3      276.21      272.24      5.30 o 
  -2   4   3       25.50       18.96      2.13 o 
  -1   4   3      449.23      439.90      4.22 o 
   0   4   3      403.96      392.19      4.83 o 
   1   4   3       17.27       16.83      1.89 o 
   2   4   3        1.23        0.93      1.73 o 
   3   4   3       62.53       62.70      2.56 o 
   4   4   3       40.36       44.41      4.12 o 
   5   4   3      319.32      302.10     15.93 o 
   6   4   3       46.77       58.88      4.99 o 
  -8   5   3      177.83      203.11      8.30 o 
  -7   5   3       89.43       95.42      4.26 o 
  -6   5   3       54.76       54.17      3.29 o 
  -5   5   3        6.99        6.96      1.12 o 
  -4   5   3      272.94      270.63      4.78 o 
  -3   5   3       49.49       52.96      4.74 o 
  -2   5   3      710.35      719.93      9.51 o 
  -1   5   3      207.18      193.21      2.66 o 
   0   5   3      243.34      238.80      4.00 o 
   1   5   3      782.55      767.74      7.04 o 
   2   5   3      503.68      471.70     17.16 o 
   3   5   3       97.85       98.71      4.41 o 
   4   5   3        8.78       10.78      3.65 o 
   5   5   3       63.92       63.45      5.26 o 
  -8   6   3      114.12      130.06      5.20 o 
  -7   6   3       83.43       96.04      7.23 o 
  -6   6   3      145.63      145.16      5.97 o 
  -5   6   3       12.38       14.46      2.59 o 
  -4   6   3        1.91        2.02      2.51 o 
  -3   6   3       12.01        9.96      2.34 o 
  -2   6   3      220.88      215.76      6.57 o 
  -1   6   3      109.11      104.68      2.19 o 
   0   6   3      117.43      112.45      4.00 o 
   1   6   3      172.24      179.34      3.68 o 
   2   6   3      191.09      179.32      5.34 o 
   3   6   3       66.36       64.42      3.25 o 
   4   6   3       44.05       44.89      6.14 o 
   5   6   3       21.65       26.81      5.13 o 
  -7   7   3       72.83       81.13      4.24 o 
  -6   7   3       85.71       85.55      3.99 o 
  -5   7   3       14.08        9.66      2.48 o 
  -4   7   3       31.83       33.03      3.37 o 
  -3   7   3        3.40        4.69      2.70 o 
  -2   7   3      233.01      244.10     13.06 o 
  -1   7   3       85.66       81.15      2.63 o 
   0   7   3       17.06       16.24      2.39 o 
   1   7   3       44.61       37.00      5.09 o 
   2   7   3       11.95       14.51      3.29 o 
   3   7   3       62.51       53.42      4.67 o 
   4   7   3       25.86       28.83      5.70 o 
  -7   8   3       13.49        9.35      3.09 o 
  -6   8   3       56.58       58.79      3.79 o 
  -5   8   3       37.58       40.22      3.88 o 
  -4   8   3        0.43        1.77      3.22 o 
  -3   8   3       90.38      101.48      4.64 o 
  -2   8   3        8.76       12.19      4.66 o 
  -1   8   3      446.98      456.08      8.53 o 
   0   8   3       99.62       90.53      4.17 o 
   1   8   3       53.74       54.84      3.43 o 
   2   8   3        0.20        1.62      2.55 o 
   3   8   3       12.31       17.38      4.59 o 
  -6   9   3        8.62        5.62      3.10 o 
  -5   9   3      124.34      119.96      7.69 o 
  -4   9   3      212.60      207.65      7.68 o 
  -3   9   3      100.16      100.24      6.85 o 
  -2   9   3       21.42       20.64      4.56 o 
  -1   9   3       28.19       23.02      4.82 o 
   0   9   3      146.64      137.04      5.74 o 
   1   9   3       18.72       21.08      5.56 o 
   2   9   3        8.59        9.11      3.63 o 
  -5  10   3       14.66       13.94      3.62 o 
  -4  10   3      102.66       98.73      5.12 o 
  -3  10   3       63.94       67.24      6.50 o 
  -2  10   3       69.01       77.56      7.19 o 
  -1  10   3       10.84       11.84      4.57 o 
   0  10   3        1.58        1.75      3.84 o 
   1  10   3        1.76        3.03      3.29 o 
  -3  11   3       34.51       36.43      6.30 o 
  -2  11   3       29.65       27.75      6.19 o 
   1 -12   4        0.54        0.05      3.53 o 
   2 -12   4       17.01       15.58      3.68 o 
   3 -12   4        9.86        6.57      6.26 o 
  -2 -11   4       48.40       53.76      5.04 o 
  -1 -11   4       35.94       41.86      4.45 o 
   0 -11   4       29.09       34.27      4.05 o 
   1 -11   4        0.45       -1.25      2.68 o 
   2 -11   4        5.70        4.96      2.39 o 
   3 -11   4       10.41       12.96      3.19 o 
   4 -11   4       33.16       37.31      7.12 o 
   5 -11   4       28.71       31.62      6.96 o 
  -3 -10   4        6.17        6.04      3.59 o 
  -2 -10   4       71.03       59.26      5.20 o 
  -1 -10   4      120.28      127.49     14.40 o 
   0 -10   4      257.55      238.35      9.14 o 
   1 -10   4      138.63      129.29      5.00 o 
   2 -10   4       30.80       31.07      2.68 o 
   3 -10   4        5.93        9.67      2.24 o 
   4 -10   4       64.31       61.55      6.23 o 
   5 -10   4       61.63       67.43      6.96 o 
   6 -10   4       32.32       40.30      6.66 o 
  -4  -9   4        7.77       10.34      4.18 o 
  -3  -9   4        1.89        3.02      3.67 o 
  -2  -9   4      100.02      101.88      5.42 o 
  -1  -9   4      283.34      276.07     23.32 o 
   0  -9   4     1069.65     1055.64     40.94 o 
   1  -9   4      175.95      183.56     13.68 o 
   2  -9   4        1.04        0.01      2.06 o 
   3  -9   4        1.93        0.38      1.90 o 
   4  -9   4       13.29       15.59      2.91 o 
   5  -9   4       37.77       43.39      3.77 o 
   6  -9   4       33.25       38.25      6.43 o 
  -5  -8   4        1.32        3.03      4.13 o 
  -4  -8   4       19.02       15.66      3.91 o 
  -3  -8   4       24.43       23.26      3.72 o 
  -2  -8   4        3.03        3.69      3.32 o 
  -1  -8   4      232.51      234.84      6.12 o 
   0  -8   4      144.93      147.65      8.98 o 
   1  -8   4      494.41      501.25     15.96 o 
   2  -8   4        0.98        1.90      2.11 o 
   3  -8   4       25.70       28.53      1.92 o 
   4  -8   4       43.76       32.46      1.72 o 
   5  -8   4       12.76       18.05      2.15 o 
   6  -8   4       40.56       48.37      4.46 o 
   7  -8   4       39.28       33.03      7.43 o 
  -5  -7   4        8.40       10.94      4.07 o 
  -4  -7   4       12.37       17.56      3.79 o 
  -3  -7   4       13.68       13.34      3.72 o 
  -2  -7   4       58.78       63.13      4.12 o 
  -1  -7   4      130.26      135.44      6.73 o 
   0  -7   4       38.60       36.20      2.83 o 
   1  -7   4       43.65       42.36      2.13 o 
   2  -7   4      363.83      356.03     10.35 o 
   3  -7   4       50.23       51.58      1.91 o 
   4  -7   4       33.14       34.48      1.56 o 
   5  -7   4       20.29       21.72      2.03 o 
   6  -7   4       87.95       87.39      3.64 o 
   7  -7   4       47.42       51.31      5.53 o 
  -6  -6   4      155.32      163.86      7.18 o 
  -5  -6   4      250.83      263.77      7.77 o 
  -4  -6   4       78.02       79.62      4.76 o 
  -3  -6   4        5.58        5.42      3.20 o 
  -2  -6   4      104.77      113.55      4.39 o 
  -1  -6   4      323.35      332.76      7.68 o 
   0  -6   4      297.02      298.06      5.65 o 
   1  -6   4      447.92      429.33      4.56 o 
   2  -6   4      144.93      146.62      2.57 o 
   3  -6   4       34.43       31.93      1.12 o 
   4  -6   4       39.99       36.07      0.86 o 
   5  -6   4      102.43      103.36      3.63 o 
   6  -6   4      199.98      209.52      5.34 o 
   7  -6   4       48.79       53.66      3.70 o 
  -6  -5   4      349.66      328.23      8.68 o 
  -5  -5   4      439.50      437.02     12.52 o 
  -4  -5   4       12.03       11.97      3.54 o 
  -3  -5   4       20.62       20.25      3.29 o 
  -2  -5   4       16.20       14.47      2.73 o 
  -1  -5   4      127.79      136.01      6.10 o 
   0  -5   4      261.76      242.25      3.40 o 
   1  -5   4      310.58      320.60      3.62 o 
   2  -5   4      773.84      795.03      5.38 o 
   3  -5   4       47.30       49.32      1.30 o 
   4  -5   4      159.01      152.31      3.02 o 
   5  -5   4       11.39       10.94      2.53 o 
   6  -5   4       93.31       97.84      4.10 o 
   7  -5   4       94.33       91.73      4.45 o 
  -7  -4   4       69.58       61.44     10.61 o 
  -6  -4   4      112.12      121.85     10.77 o 
  -5  -4   4      434.62      436.14      9.87 o 
  -4  -4   4       42.94       42.04      3.79 o 
  -3  -4   4       63.63       63.33      3.55 o 
  -2  -4   4      107.52      141.97      4.17 o 
  -1  -4   4      124.81      168.46      4.00 o 
   0  -4   4      166.38      164.98      4.82 o 
   1  -4   4      378.44      374.39      3.15 o 
   2  -4   4      265.55      264.49      3.09 o 
   3  -4   4      685.44      652.26     11.52 o 
   4  -4   4       77.85       76.97      2.36 o 
   5  -4   4      149.75      149.98      4.27 o 
   6  -4   4        7.81        8.46      2.72 o 
   7  -4   4       55.56       53.38      4.98 o 
   8  -4   4       32.12       25.95      4.59 o 
  -7  -3   4       21.29       17.21      4.31 o 
  -6  -3   4       23.75       29.73      4.59 o 
  -5  -3   4        6.05        5.60      3.50 o 
  -4  -3   4      674.09      683.77      9.17 o 
  -3  -3   4      238.44      226.38      5.12 o 
  -2  -3   4      126.41      120.94      3.66 o 
  -1  -3   4       53.15       69.04      2.70 o 
   0  -3   4      681.58      668.81      6.17 o 
   1  -3   4      652.73      669.14      4.17 o 
   2  -3   4      360.14      357.48      2.30 o 
   3  -3   4       69.55       59.69      1.79 o 
   4  -3   4       66.23       56.26      3.01 o 
   5  -3   4      134.16      136.83      3.82 o 
   6  -3   4       56.42       60.04      4.42 o 
   7  -3   4       16.73       19.04      4.23 o 
  -8  -2   4       24.31       25.89      4.61 o 
  -7  -2   4       45.89       47.04      5.65 o 
  -6  -2   4       58.57       59.15      4.88 o 
  -5  -2   4       58.59       58.99      4.11 o 
  -4  -2   4      351.02      328.92      6.31 o 
  -3  -2   4      236.46      242.84     11.02 o 
  -2  -2   4      477.73      455.94      5.87 o 
  -1  -2   4     1200.37     1257.12      7.95 o 
   0  -2   4     1367.73     1433.38     21.95 o 
   1  -2   4      268.15      267.02      2.90 o 
   2  -2   4      280.48      278.60      2.56 o 
   3  -2   4      151.44      135.87      3.04 o 
   4  -2   4      262.05      245.82      7.57 o 
   5  -2   4      137.05      130.62      6.25 o 
   6  -2   4       14.22       13.85      3.76 o 
   7  -2   4       39.19       34.33      4.75 o 
  -8  -1   4        8.35        4.49      3.65 o 
  -7  -1   4       28.80       25.69      4.06 o 
  -6  -1   4       28.95       33.90      4.07 o 
  -5  -1   4      110.65      103.63      4.57 o 
  -4  -1   4      430.15      446.20      9.72 o 
  -3  -1   4      384.24      384.22      5.66 o 
  -2  -1   4      343.17      378.54      3.77 o 
  -1  -1   4       85.54       81.31      1.29 o 
   0  -1   4       44.75       38.91      0.76 o 
   1  -1   4     1101.95     1123.98     12.19 o 
   2  -1   4      532.30      529.09      5.10 o 
   3  -1   4     1333.08     1335.26      5.75 o 
   4  -1   4      464.41      438.92      6.51 o 
   5  -1   4      169.70      156.94      3.33 o 
   6  -1   4       50.65       46.23      4.80 o 
   7  -1   4        1.09        1.61      4.10 o 
  -8   0   4        7.93       11.42      4.19 o 
  -7   0   4        3.93        0.04      3.26 o 
  -6   0   4       32.27       33.85      3.81 o 
  -5   0   4       68.33       63.65      1.99 o 
  -4   0   4      148.83      123.12      5.63 o 
  -3   0   4     1652.81     1753.63     10.82 o 
  -2   0   4      438.52      444.47      2.88 o 
  -1   0   4     1227.61     1274.95      7.37 o 
   0   0   4      622.12      662.82      3.52 o 
   1   0   4      265.35      267.50      2.16 o 
   2   0   4      218.74      225.99      3.18 o 
   3   0   4     1260.24     1257.88      9.96 o 
   4   0   4      594.15      604.88      6.27 o 
   5   0   4      139.45      136.94      3.80 o 
   6   0   4       65.84       63.57      5.69 o 
   7   0   4        0.64       -1.71      4.93 o 
  -8   1   4       59.48       51.54      6.52 o 
  -7   1   4        2.46        3.42      3.23 o 
  -6   1   4       46.84       47.51      3.73 o 
  -5   1   4      187.06      183.62      4.84 o 
  -4   1   4      143.11      136.10      3.67 o 
  -3   1   4      166.17      132.34      2.61 o 
  -2   1   4      487.84      476.60      4.06 o 
  -1   1   4      922.89      949.71      7.10 o 
   0   1   4     1456.91     1425.40      7.22 o 
   1   1   4       46.92       58.87      1.35 o 
   2   1   4       16.32       19.68      1.12 o 
   3   1   4       34.85       32.20      3.47 o 
   4   1   4      170.70      171.67      6.23 o 
   5   1   4      173.60      180.63      4.61 o 
   6   1   4       79.71       81.47      6.14 o 
   7   1   4        0.70       -0.35      4.69 o 
  -8   2   4       88.02       75.16      7.44 o 
  -7   2   4      179.55      163.24      5.61 o 
  -6   2   4      114.79       97.14      4.32 o 
  -5   2   4       91.03       93.97      3.58 o 
  -4   2   4      134.01      128.28      2.37 o 
  -3   2   4      107.91      100.73      1.72 o 
  -2   2   4      655.12      673.47      5.34 o 
  -1   2   4      796.84      777.20      6.17 o 
   0   2   4      197.72      198.14      2.24 o 
   1   2   4       55.84       57.15      1.81 o 
   2   2   4      386.27      393.99      5.88 o 
   3   2   4       37.67       28.94      5.42 o 
   4   2   4       94.71       97.58      5.08 o 
   5   2   4       41.68       42.62      3.24 o 
   6   2   4       79.13       87.89      6.53 o 
  -8   3   4       45.10       37.79      6.71 o 
  -7   3   4      176.54      172.90      5.57 o 
  -6   3   4       24.94       27.38      2.74 o 
  -5   3   4      230.49      223.68      3.10 o 
  -4   3   4       48.31       49.49      1.40 o 
  -3   3   4      914.45      941.84      5.31 o 
  -2   3   4     1116.79     1185.18     10.22 o 
  -1   3   4      991.86     1019.25     11.62 o 
   0   3   4      334.73      345.85      6.83 o 
   1   3   4       91.42       78.84      3.19 o 
   2   3   4      105.90      110.14      5.76 o 
   3   3   4        6.44        6.61      5.93 o 
   4   3   4      133.62      147.62     11.74 o 
   5   3   4      154.31      159.29      5.95 o 
   6   3   4       14.49       33.98      6.04 o 
  -8   4   4       68.23       72.85      7.34 o 
  -7   4   4      150.06      144.57      7.34 o 
  -6   4   4       18.50       17.68      2.80 o 
  -5   4   4        3.48        3.39      1.32 o 
  -4   4   4      145.46      134.27      3.16 o 
  -3   4   4      433.27      464.03      7.10 o 
  -2   4   4     1403.54     1366.04     20.39 o 
  -1   4   4      372.06      377.26      5.01 o 
   0   4   4      553.85      546.58      8.56 o 
   1   4   4      171.13      173.24      4.59 o 
   2   4   4      278.52      281.66      6.17 o 
   3   4   4       71.74       58.04      7.59 o 
   4   4   4        1.63        1.82      3.38 o 
   5   4   4      141.81      143.33      7.41 o 
   6   4   4       41.28       54.45      6.34 o 
  -8   5   4       90.58       89.12      5.40 o 
  -7   5   4       98.42       90.55      4.30 o 
  -6   5   4      334.13      331.33      8.66 o 
  -5   5   4        6.66        5.52      2.39 o 
  -4   5   4        5.49        5.05      1.98 o 
  -3   5   4        3.44        2.79      2.47 o 
  -2   5   4      208.59      216.11      5.33 o 
  -1   5   4      389.41      367.53      4.05 o 
   0   5   4      350.38      337.97     14.96 o 
   1   5   4       29.16       27.80      4.96 o 
   2   5   4       93.13       77.89      3.09 o 
   3   5   4       25.82       22.06      3.64 o 
   4   5   4        0.23        1.12      3.39 o 
   5   5   4        7.67        8.73      3.95 o 
  -8   6   4       45.32       53.23      4.32 o 
  -7   6   4       83.90       88.96      4.40 o 
  -6   6   4      127.09      130.23      4.67 o 
  -5   6   4       57.66       60.32      3.43 o 
  -4   6   4       74.54       79.34      4.18 o 
  -3   6   4       16.68       18.58      2.99 o 
  -2   6   4       36.24       32.17      3.19 o 
  -1   6   4       75.81       78.96      2.99 o 
   0   6   4      282.87      282.32     10.13 o 
   1   6   4       80.02       79.97      4.78 o 
   2   6   4       85.08       82.01      3.46 o 
   3   6   4       26.69       28.41      4.20 o 
   4   6   4        3.89        3.20      3.83 o 
  -7   7   4      112.52      128.33      6.05 o 
  -6   7   4       57.94       64.99      3.93 o 
  -5   7   4       74.67       68.21      3.72 o 
  -4   7   4       19.18       17.35      3.40 o 
  -3   7   4       46.57       46.86      8.37 o 
  -2   7   4       22.37       27.30      5.13 o 
  -1   7   4      326.05      303.33      9.37 o 
   0   7   4       15.39       15.49      2.82 o 
   1   7   4      139.22      129.93      4.87 o 
   2   7   4       87.34       81.67      9.51 o 
   3   7   4       83.01       81.39      5.49 o 
  -7   8   4       44.98       43.40      3.87 o 
  -6   8   4       98.34       99.83      4.40 o 
  -5   8   4       77.68       79.33      4.87 o 
  -4   8   4       25.16       22.56      3.92 o 
  -3   8   4       43.34       43.26      3.57 o 
  -2   8   4        5.73        9.19      4.82 o 
  -1   8   4      133.00      141.01      7.71 o 
   0   8   4      126.33      133.47      7.84 o 
   1   8   4       32.32       33.76      4.50 o 
   2   8   4       31.76       27.15      6.32 o 
   3   8   4        2.98        4.79      4.24 o 
  -6   9   4       39.65       41.63      3.76 o 
  -5   9   4       36.31       41.81      4.71 o 
  -4   9   4        2.68        1.74      3.44 o 
  -3   9   4       28.42       25.15      5.08 o 
  -2   9   4        0.23       -0.41      3.85 o 
  -1   9   4        1.16        1.60      4.54 o 
   0   9   4       84.77       74.28      6.36 o 
   1   9   4       69.12       58.61      6.25 o 
  -4  10   4       40.73       42.79      4.78 o 
  -3  10   4       18.70       20.86      5.55 o 
  -2  10   4       15.08       15.70      5.45 o 
  -1  10   4        3.61        6.18      4.42 o 
   0  10   4       47.08       52.05      6.69 o 
   1 -12   5        9.25        9.35      3.04 o 
   2 -12   5       10.43        9.08      3.57 o 
   3 -12   5       15.32       14.70      6.04 o 
  -1 -11   5        1.02        3.95      3.10 o 
   0 -11   5       46.37       46.96      4.22 o 
   1 -11   5       14.71       16.24      3.35 o 
   2 -11   5       36.26       41.70      3.28 o 
   3 -11   5       35.32       37.22      4.04 o 
   4 -11   5       19.83       14.49      5.55 o 
   5 -11   5        9.75       12.23      5.84 o 
  -3 -10   5        5.22        5.20      3.75 o 
  -2 -10   5       27.84       30.54      8.11 o 
  -1 -10   5       31.56       32.62      3.79 o 
   0 -10   5        2.34        3.46      3.14 o 
   1 -10   5       30.63       21.73      3.28 o 
   2 -10   5        6.63        7.46      3.58 o 
   3 -10   5       38.38       35.60      3.84 o 
   4 -10   5       36.10       32.47      3.82 o 
   5 -10   5       27.35       23.88      5.78 o 
  -4  -9   5        3.91        2.97      4.17 o 
  -3  -9   5        5.67        1.40      3.82 o 
  -2  -9   5       16.69       14.13      4.09 o 
  -1  -9   5       93.75       95.53      4.82 o 
   0  -9   5      109.49      107.21      4.73 o 
   1  -9   5      134.07      128.78      4.88 o 
   2  -9   5        4.07        2.93      2.41 o 
   3  -9   5       12.52       14.56      2.14 o 
   4  -9   5       14.00       14.15      3.11 o 
   5  -9   5      120.33      109.74      5.00 o 
   6  -9   5       40.00       31.69      4.46 o 
  -5  -8   5        9.61        7.64      4.07 o 
  -4  -8   5        7.94        6.54      4.17 o 
  -3  -8   5       32.00       30.49      3.94 o 
  -2  -8   5        4.12        5.37      3.20 o 
  -1  -8   5      106.77      104.55      4.61 o 
   0  -8   5      252.38      253.83     12.04 o 
   1  -8   5     1627.31     1612.90     33.44 o 
   2  -8   5      396.25      388.91     11.30 o 
   3  -8   5       20.29       19.95      2.03 o 
   4  -8   5        1.24        0.66      2.67 o 
   5  -8   5       33.86       39.05      3.52 o 
   6  -8   5       57.23       50.79      4.52 o 
   7  -8   5       26.09       24.20      4.33 o 
  -5  -7   5       27.85       32.11      4.96 o 
  -4  -7   5        9.05       10.83      3.54 o 
  -3  -7   5       66.23       73.37      4.77 o 
  -2  -7   5       75.27       70.61      4.18 o 
  -1  -7   5       74.16       80.86      4.11 o 
   0  -7   5      580.47      557.28      8.00 o 
   1  -7   5      492.44      486.27     26.04 o 
   2  -7   5      383.98      389.00      6.23 o 
   3  -7   5       30.79       30.54      1.52 o 
   4  -7   5       24.59       28.10      1.97 o 
   5  -7   5        0.44        1.46      2.27 o 
   6  -7   5       11.09       14.15      3.88 o 
   7  -7   5       21.96       25.68      4.35 o 
  -6  -6   5       13.73       16.28      4.59 o 
  -5  -6   5        1.11        1.87      4.05 o 
  -4  -6   5        4.03        6.43      3.62 o 
  -3  -6   5       68.99       70.68      4.89 o 
  -2  -6   5       62.34       58.81      3.81 o 
  -1  -6   5      123.93      126.28      4.83 o 
   0  -6   5      229.15      228.27      3.37 o 
   1  -6   5      121.23      123.34      5.48 o 
   2  -6   5      165.01      170.38      2.84 o 
   3  -6   5       59.03       55.52      1.26 o 
   4  -6   5       18.41       19.01      1.73 o 
   5  -6   5       13.41        9.03      2.14 o 
   6  -6   5       59.65       66.17      4.02 o 
   7  -6   5       39.88       42.21      3.71 o 
  -6  -5   5       53.32       53.95      4.89 o 
  -5  -5   5      193.30      201.06     13.54 o 
  -4  -5   5       29.17       35.13      3.96 o 
  -3  -5   5       41.42       44.00      3.50 o 
  -2  -5   5        0.78        3.26      2.41 o 
  -1  -5   5      513.99      536.04      7.30 o 
   0  -5   5      404.30      398.03      8.67 o 
   1  -5   5      111.47      115.96      2.38 o 
   2  -5   5      610.47      587.29      9.65 o 
   3  -5   5      284.72      256.41      7.27 o 
   4  -5   5       61.81       60.78      2.38 o 
   5  -5   5        2.82        3.96      2.46 o 
   6  -5   5        1.64        4.14      2.68 o 
   7  -5   5       98.57      100.28      5.17 o 
  -7  -4   5       19.74       19.62      4.49 o 
  -6  -4   5      125.12      129.31      6.22 o 
  -5  -4   5      943.67      914.35     43.54 o 
  -4  -4   5     1143.34     1161.25     12.56 o 
  -3  -4   5       11.52        6.99      3.78 o 
  -2  -4   5        9.00        6.82      2.42 o 
  -1  -4   5       31.65       30.74      2.61 o 
   0  -4   5      703.03      717.71     23.18 o 
   1  -4   5      550.42      538.39      5.25 o 
   2  -4   5      120.26      116.98      1.78 o 
   3  -4   5      297.03      290.22      4.67 o 
   4  -4   5       82.00       81.56      2.44 o 
   5  -4   5      221.56      226.65      5.40 o 
   6  -4   5        4.19        6.63      2.87 o 
   7  -4   5       24.98       27.84      6.78 o 
  -7  -3   5        6.58       10.72      6.45 o 
  -6  -3   5      206.10      202.51      6.80 o 
  -5  -3   5      357.59      354.27     19.32 o 
  -4  -3   5      833.73      802.93     10.12 o 
  -3  -3   5      215.81      208.34      5.07 o 
  -2  -3   5      141.10      140.40      4.05 o 
  -1  -3   5       85.98      120.01      3.47 o 
   0  -3   5       55.26       86.31      2.25 o 
   1  -3   5      317.27      343.89      3.45 o 
   2  -3   5      281.48      272.90      3.12 o 
   3  -3   5      135.98      135.11      4.94 o 
   4  -3   5      123.55      118.46      3.87 o 
   5  -3   5       61.14       60.53      3.53 o 
   6  -3   5       76.18       74.97      5.03 o 
   7  -3   5       29.97       33.48      4.62 o 
  -7  -2   5       32.77       30.11      3.98 o 
  -6  -2   5      149.00      145.75      5.78 o 
  -5  -2   5      119.55      120.06      5.03 o 
  -4  -2   5      123.37      119.71      4.51 o 
  -3  -2   5      294.81      291.62      5.59 o 
  -2  -2   5      207.88      186.36      3.00 o 
  -1  -2   5      157.14      217.10      2.65 o 
   0  -2   5        0.89        3.49      1.61 o 
   1  -2   5      387.43      368.88      2.83 o 
   2  -2   5      556.87      567.48      6.90 o 
   3  -2   5      170.67      149.91      4.08 o 
   4  -2   5       17.37       14.10      0.84 o 
   5  -2   5       32.22       33.53      3.92 o 
   6  -2   5       49.01       48.66      6.84 o 
   7  -2   5       11.95       10.83      4.83 o 
  -8  -1   5        1.00        0.81      3.86 o 
  -7  -1   5       56.48       48.58      4.46 o 
  -6  -1   5      133.50      125.56      5.19 o 
  -5  -1   5      114.86      107.23      5.77 o 
  -4  -1   5      231.12      218.54      5.12 o 
  -3  -1   5      985.29      963.20      6.24 o 
  -2  -1   5       61.82       72.45      1.64 o 
  -1  -1   5      153.77      144.64      2.21 o 
   0  -1   5       57.00       65.33      1.72 o 
   1  -1   5     1432.11     1420.16     16.61 o 
   2  -1   5      341.19      324.24      2.40 o 
   3  -1   5      319.05      320.14      4.56 o 
   4  -1   5        2.94        3.19      1.47 o 
   5  -1   5       19.09       17.09      4.20 o 
   6  -1   5       64.38       59.70      5.24 o 
   7  -1   5       13.04       15.53      4.61 o 
  -8   0   5        9.24        9.51      3.63 o 
  -7   0   5        1.44        5.46      3.22 o 
  -6   0   5      112.62      110.24      4.75 o 
  -5   0   5      156.84      164.56      4.85 o 
  -4   0   5      121.13       94.41      3.62 o 
  -3   0   5      509.68      542.23      6.59 o 
  -2   0   5      439.49      445.51      3.64 o 
  -1   0   5     1237.76     1246.89     13.07 o 
   0   0   5      185.15      189.42      3.01 o 
   1   0   5        8.40       11.35      0.84 o 
   2   0   5      203.37      207.48      3.41 o 
   3   0   5      152.01      144.13      3.65 o 
   4   0   5      350.82      349.36      5.14 o 
   5   0   5       54.85       48.62      5.29 o 
   6   0   5       24.66       15.14      4.69 o 
   7   0   5       50.16       46.77      5.83 o 
  -8   1   5       32.58       29.42      6.30 o 
  -7   1   5        4.27       10.33      3.29 o 
  -6   1   5        8.73        6.54      2.72 o 
  -5   1   5       88.44       97.78      4.17 o 
  -4   1   5      155.12      141.26     15.73 o 
  -3   1   5      174.28      160.94      2.54 o 
  -2   1   5      553.16      591.23      6.97 o 
  -1   1   5      268.20      275.53      2.56 o 
   0   1   5      852.10      840.29      6.98 o 
   1   1   5      106.09      106.60      1.73 o 
   2   1   5      169.86      166.75      3.17 o 
   3   1   5      199.73      207.84      6.29 o 
   4   1   5      361.39      361.00      5.82 o 
   5   1   5      131.51      126.91      6.49 o 
   6   1   5       29.70       28.75      5.36 o 
  -8   2   5       40.99       50.52      4.82 o 
  -7   2   5       16.74       25.65      2.80 o 
  -6   2   5        0.54        1.20      2.21 o 
  -5   2   5       41.23       45.48      2.52 o 
  -4   2   5      230.82      214.48      3.16 o 
  -3   2   5      280.21      267.36      2.72 o 
  -2   2   5      212.84      189.46      2.08 o 
  -1   2   5       92.13       99.00      4.18 o 
   0   2   5      359.67      351.12      5.17 o 
   1   2   5      142.08      130.18      2.69 o 
   2   2   5      163.23      163.82      4.20 o 
   3   2   5       80.65       87.16      5.17 o 
   4   2   5      254.41      277.53      5.66 o 
   5   2   5       40.94       33.89      3.73 o 
   6   2   5       26.86       27.59      5.57 o 
  -8   3   5       28.38       29.69      6.36 o 
  -7   3   5       82.56       75.20      7.51 o 
  -6   3   5        1.22        1.96      2.36 o 
  -5   3   5      199.17      211.01      3.56 o 
  -4   3   5      133.62      138.66      2.05 o 
  -3   3   5      251.51      220.39      2.22 o 
  -2   3   5        2.33        0.50      0.90 o 
  -1   3   5       96.86       90.04      2.05 o 
   0   3   5      337.35      346.22      5.47 o 
   1   3   5      113.65      112.57      3.76 o 
   2   3   5        1.13       -1.17      2.33 o 
   3   3   5       66.10       63.16      7.65 o 
   4   3   5        9.24       13.82      3.48 o 
   5   3   5      140.14      145.03      5.90 o 
   6   3   5       20.61       28.65      5.74 o 
  -8   4   5       90.64      100.30      5.86 o 
  -7   4   5      109.59      106.72      5.56 o 
  -6   4   5      219.26      222.36      5.56 o 
  -5   4   5       14.00       14.66      2.50 o 
  -4   4   5      186.48      181.05      2.59 o 
  -3   4   5       15.00       13.80      1.95 o 
  -2   4   5      721.19      663.39      6.37 o 
  -1   4   5      224.29      222.77      3.46 o 
   0   4   5      138.46      137.03      4.13 o 
   1   4   5      204.56      203.92      6.23 o 
   2   4   5      211.12      199.16      5.70 o 
   3   4   5      106.05       93.85      7.95 o 
   4   4   5        2.53        0.67      3.24 o 
   5   4   5       14.16       17.77      6.07 o 
  -8   5   5       43.93       45.37      8.08 o 
  -7   5   5       67.54       69.24      4.12 o 
  -6   5   5      288.14      300.58      8.65 o 
  -5   5   5       81.81       83.16      3.71 o 
  -4   5   5        5.56        5.83      2.31 o 
  -3   5   5       69.68       67.57      3.72 o 
  -2   5   5      321.73      351.73      7.39 o 
  -1   5   5      695.32      695.52      4.85 o 
   0   5   5      138.12      138.83      4.52 o 
   1   5   5      135.01      134.20      7.65 o 
   2   5   5      153.67      147.93      5.47 o 
   3   5   5        9.84       16.60      6.32 o 
   4   5   5        0.98        3.46      4.24 o 
  -7   6   5       29.88       29.64      3.53 o 
  -6   6   5       90.76       90.49      4.13 o 
  -5   6   5      160.33      152.57      4.73 o 
  -4   6   5       43.84       46.97      3.15 o 
  -3   6   5       15.57       17.89      3.27 o 
  -2   6   5      121.93      126.68      6.99 o 
  -1   6   5      123.91      124.43      4.22 o 
   0   6   5      148.49      148.33      9.98 o 
   1   6   5       71.32       77.81      5.30 o 
   2   6   5        1.67        0.94      3.49 o 
   3   6   5       35.57       20.19      4.26 o 
   4   6   5        4.26        1.37      3.75 o 
  -7   7   5       25.14       19.53      3.68 o 
  -6   7   5       51.36       53.77      3.70 o 
  -5   7   5      119.28      117.38      4.54 o 
  -4   7   5        0.84        0.75      3.27 o 
  -3   7   5       54.67       55.95      4.64 o 
  -2   7   5        2.24       -0.07      4.29 o 
  -1   7   5      179.92      172.53      8.11 o 
   0   7   5       48.52       43.94      5.09 o 
   1   7   5       75.39       85.78      5.22 o 
   2   7   5        4.50        6.60      6.42 o 
   3   7   5        3.74        2.10      3.95 o 
  -6   8   5       40.86       43.54      3.72 o 
  -5   8   5       65.70       66.72      4.62 o 
  -4   8   5      103.64      105.63      5.38 o 
  -3   8   5       31.54       33.12      3.94 o 
  -2   8   5        2.74        0.81      4.36 o 
  -1   8   5        1.44       -0.54      4.63 o 
   0   8   5      189.78      187.17      9.02 o 
   1   8   5       47.23       45.72      6.06 o 
  -5   9   5       37.72       41.03      3.79 o 
  -4   9   5       80.40       81.80      5.43 o 
  -3   9   5       12.48       13.10      5.71 o 
  -2   9   5        3.06        1.25      4.95 o 
  -1   9   5        3.16       -0.74      5.00 o 
   0   9   5        9.21       11.79      4.79 o 
  -3  10   5        9.82        6.70      5.55 o 
  -2  10   5        6.01        0.96      5.76 o 
  -1 -11   6        0.22       -0.10      3.29 o 
   0 -11   6       10.72       13.14      3.59 o 
   1 -11   6       39.11       38.29      3.81 o 
   2 -11   6       22.69       27.30      5.31 o 
   3 -11   6        5.98        7.47      4.97 o 
   4 -11   6       20.35       16.82      3.80 o 
  -3 -10   6       60.81       78.49      5.90 o 
  -2 -10   6       35.32       31.78      4.09 o 
  -1 -10   6        0.75       -0.20      3.26 o 
   0 -10   6       12.25       14.21      3.16 o 
   1 -10   6       44.02       45.04      3.80 o 
   2 -10   6       49.62       51.66      3.72 o 
   3 -10   6       50.25       51.00      4.38 o 
   4 -10   6       38.92       33.87      4.12 o 
   5 -10   6       25.68       25.30      3.86 o 
  -4  -9   6       86.44       94.18      6.31 o 
  -3  -9   6      117.30      127.55      6.17 o 
  -2  -9   6        7.16        9.34      3.83 o 
  -1  -9   6       13.04       14.21      3.23 o 
   0  -9   6        1.66        2.51      3.03 o 
   1  -9   6      105.39      109.21      4.57 o 
   2  -9   6        0.77       -0.18      2.46 o 
   3  -9   6       92.43      105.36     19.37 o 
   4  -9   6       20.12       18.26      3.30 o 
   5  -9   6       22.50       22.15      3.60 o 
   6  -9   6       19.67       15.64      4.23 o 
  -4  -8   6       34.13       33.27      4.61 o 
  -3  -8   6       79.17       70.15      5.04 o 
  -2  -8   6       22.91       26.32      3.89 o 
  -1  -8   6       31.33       32.04      3.57 o 
   0  -8   6        9.37        7.59      2.87 o 
   1  -8   6       70.54       67.40      3.86 o 
   2  -8   6       35.69       39.15      4.32 o 
   3  -8   6       73.60       83.30      6.59 o 
   4  -8   6      108.08      106.87      4.83 o 
   5  -8   6        9.93        9.91      2.69 o 
   6  -8   6       31.86       23.92      5.82 o 
  -5  -7   6       62.81       72.61      5.72 o 
  -4  -7   6       33.65       33.79      4.63 o 
  -3  -7   6       17.54       19.20      3.79 o 
  -2  -7   6       63.92       65.40      5.07 o 
  -1  -7   6      103.47      104.24      4.57 o 
   0  -7   6       61.35       58.77      6.05 o 
   1  -7   6       10.06        8.15      2.61 o 
   2  -7   6      239.13      240.82     12.50 o 
   3  -7   6      149.31      144.01      7.43 o 
   4  -7   6       86.45       90.88      4.25 o 
   5  -7   6      100.49       96.32      3.78 o 
   6  -7   6       78.28       72.89      5.21 o 
  -6  -6   6        0.62        1.37      4.04 o 
  -5  -6   6       60.07       60.09      4.94 o 
  -4  -6   6       49.07       50.58      4.72 o 
  -3  -6   6       71.61       79.51      4.52 o 
  -2  -6   6      141.38      150.27      5.12 o 
  -1  -6   6      155.03      164.00      4.91 o 
   0  -6   6      252.35      248.12      6.83 o 
   1  -6   6      847.88      835.39     25.27 o 
   2  -6   6     1041.82     1027.88     22.94 o 
   3  -6   6       98.13       92.74      1.87 o 
   4  -6   6       53.04       54.78      2.61 o 
   5  -6   6        4.41        3.12      2.68 o 
   6  -6   6       39.82       40.88      3.68 o 
   7  -6   6       23.32       28.64      3.55 o 
  -6  -5   6       11.15       14.39      3.98 o 
  -5  -5   6       91.94       92.57      5.43 o 
  -4  -5   6        1.35        1.41      3.46 o 
  -3  -5   6       61.77       66.30      4.18 o 
  -2  -5   6      117.62      118.22      4.52 o 
  -1  -5   6      122.66      130.41      9.85 o 
   0  -5   6      227.89      233.61     11.44 o 
   1  -5   6      402.38      408.77      5.58 o 
   2  -5   6      200.41      200.27      2.91 o 
   3  -5   6      351.65      346.73      7.04 o 
   4  -5   6       74.05       76.07      2.68 o 
   5  -5   6       53.95       56.30      3.52 o 
   6  -5   6       55.32       44.84      3.69 o 
   7  -5   6       11.86       20.56      4.50 o 
  -7  -4   6        4.96        6.79      4.43 o 
  -6  -4   6       24.32       27.25      4.55 o 
  -5  -4   6       24.88       22.55      4.67 o 
  -4  -4   6       97.85      100.16      5.11 o 
  -3  -4   6       61.23       61.17      3.90 o 
  -2  -4   6      324.85      324.38      6.24 o 
  -1  -4   6        1.02        1.51      2.17 o 
   0  -4   6      285.36      284.70      5.20 o 
   1  -4   6      175.37      176.31      3.12 o 
   2  -4   6        9.45       10.80      1.02 o 
   3  -4   6      180.17      179.25      3.95 o 
   4  -4   6      126.02      120.94      2.78 o 
   5  -4   6       81.04       79.93      3.80 o 
   6  -4   6       20.25       16.69      3.85 o 
   7  -4   6        0.68        3.11      4.34 o 
  -7  -3   6       29.10       36.38      4.34 o 
  -6  -3   6       68.87       58.38      4.77 o 
  -5  -3   6        6.59        6.21      3.60 o 
  -4  -3   6      255.36      248.55      6.41 o 
  -3  -3   6      537.13      541.74     16.03 o 
  -2  -3   6      121.95      123.00      4.08 o 
  -1  -3   6      447.77      446.67      6.42 o 
   0  -3   6      469.34      505.66      7.56 o 
   1  -3   6      359.84      369.71      5.84 o 
   2  -3   6      259.53      244.42      2.95 o 
   3  -3   6      122.53      125.33      3.46 o 
   4  -3   6       59.65       57.73      3.27 o 
   5  -3   6       34.31       33.40      4.16 o 
   6  -3   6       58.89       66.80      5.14 o 
   7  -3   6       26.67       31.25      6.20 o 
  -7  -2   6       44.00       46.94      4.81 o 
  -6  -2   6       86.06       73.40      4.84 o 
  -5  -2   6      553.44      527.17      9.87 o 
  -4  -2   6     1044.57     1035.72      7.26 o 
  -3  -2   6      453.29      427.25      5.48 o 
  -2  -2   6       46.76       45.18      2.24 o 
  -1  -2   6      184.73      183.44      2.83 o 
   0  -2   6      229.93      225.20      3.69 o 
   1  -2   6      342.10      325.36      3.87 o 
   2  -2   6      248.31      245.05      5.43 o 
   3  -2   6      141.02      125.94      5.00 o 
   4  -2   6       55.62       52.91      4.19 o 
   5  -2   6       53.97       55.25      4.78 o 
   6  -2   6       44.47       43.64      5.18 o 
   7  -2   6        8.11        9.81      4.52 o 
  -7  -1   6       12.76       17.63      3.79 o 
  -6  -1   6       66.11       62.93      4.09 o 
  -5  -1   6      415.27      422.52     15.93 o 
  -4  -1   6      344.13      323.23      4.77 o 
  -3  -1   6      661.02      671.67      5.16 o 
  -2  -1   6      137.68      124.36      1.95 o 
  -1  -1   6      256.84      245.85      2.37 o 
   0  -1   6      946.34     1022.17      9.47 o 
   1  -1   6        9.87        7.93      0.91 o 
   2  -1   6      136.07      129.84      2.15 o 
   3  -1   6      358.19      349.85      4.75 o 
   4  -1   6      108.68      107.71      2.89 o 
   5  -1   6       11.77       11.95      3.99 o 
   6  -1   6       29.33       27.43      5.29 o 
  -8   0   6       40.26       35.69      4.59 o 
  -7   0   6        1.22        4.40      3.11 o 
  -6   0   6       61.36       65.23      4.11 o 
  -5   0   6      203.47      204.04      5.47 o 
  -4   0   6       72.81       73.31      4.75 o 
  -3   0   6      137.00      131.14      3.05 o 
  -2   0   6      774.61      739.11      4.05 o 
  -1   0   6      112.94      113.90      2.16 o 
   0   0   6      225.59      205.72      3.04 o 
   1   0   6       77.94       83.99      2.03 o 
   2   0   6      231.93      222.81      3.24 o 
   3   0   6       39.53       44.57      4.29 o 
   4   0   6       82.78       82.20      3.40 o 
   5   0   6        0.37       -1.62      4.18 o 
   6   0   6        7.09        9.15      4.58 o 
  -8   1   6       18.70       19.72      5.79 o 
  -7   1   6       66.08       62.16      4.13 o 
  -6   1   6       51.78       47.07      3.85 o 
  -5   1   6      189.86      183.62      5.03 o 
  -4   1   6      284.82      289.18      4.04 o 
  -3   1   6      183.22      161.83      3.21 o 
  -2   1   6      162.59      151.82      2.41 o 
  -1   1   6       58.03       54.06      1.58 o 
   0   1   6      525.88      535.95      7.76 o 
   1   1   6      371.53      356.95      5.24 o 
   2   1   6      143.17      134.09      2.61 o 
   3   1   6       48.94       52.22      4.44 o 
   4   1   6        1.64        1.81      2.22 o 
   5   1   6        1.80        1.12      4.96 o 
   6   1   6        6.50        4.80      4.59 o 
  -8   2   6       16.47       17.66      6.62 o 
  -7   2   6       41.98       39.45      6.73 o 
  -6   2   6       36.25       37.96      3.18 o 
  -5   2   6       77.37       84.78      2.95 o 
  -4   2   6      166.32      176.83      3.54 o 
  -3   2   6      207.54      195.87      2.57 o 
  -2   2   6      137.74      128.75      1.74 o 
  -1   2   6      136.63      140.72      2.61 o 
   0   2   6      184.90      188.63      3.65 o 
   1   2   6       56.53       60.24      3.98 o 
   2   2   6      139.29      135.88      4.14 o 
   3   2   6       87.74       97.12     11.72 o 
   4   2   6      116.21      115.70      6.94 o 
   5   2   6       68.36       68.23      6.57 o 
   6   2   6        3.00        8.65      5.10 o 
  -8   3   6       47.45       49.22      6.87 o 
  -7   3   6       31.99       35.75      3.99 o 
  -6   3   6       11.53        5.45      3.20 o 
  -5   3   6        1.62        1.24      1.50 o 
  -4   3   6       98.32      103.25      2.42 o 
  -3   3   6      251.29      236.05      2.06 o 
  -2   3   6      342.29      324.78      8.36 o 
  -1   3   6       83.94       84.72      3.75 o 
   0   3   6       52.84       55.68      3.23 o 
   1   3   6      265.71      272.76     19.23 o 
   2   3   6       30.05       28.62      4.02 o 
   3   3   6       86.49       98.21     10.64 o 
   4   3   6       21.34       18.60      3.11 o 
   5   3   6      153.89      172.60     17.75 o 
  -7   4   6       15.39       22.15      3.98 o 
  -6   4   6      100.49      120.55      4.54 o 
  -5   4   6       35.04       28.64      2.91 o 
  -4   4   6      100.69      108.82      3.67 o 
  -3   4   6       44.10       41.92      1.46 o 
  -2   4   6      233.45      214.35      4.13 o 
  -1   4   6       16.86       12.70      2.47 o 
   0   4   6       16.86       14.36      2.69 o 
   1   4   6      151.89      144.59      4.86 o 
   2   4   6       96.72       99.34      4.67 o 
   3   4   6       28.86       29.34      6.86 o 
   4   4   6       22.94       26.44      4.67 o 
   5   4   6        0.45        5.08      4.68 o 
  -7   5   6       28.86       34.93      3.73 o 
  -6   5   6       80.32       85.07      4.60 o 
  -5   5   6      200.03      208.53      7.48 o 
  -4   5   6       21.16       21.02      2.71 o 
  -3   5   6       71.94       74.53      3.23 o 
  -2   5   6        4.56        7.35      1.85 o 
  -1   5   6       28.16       24.47      2.84 o 
   0   5   6       37.71       36.54      3.46 o 
   1   5   6       15.02       20.13      3.26 o 
   2   5   6       63.37       64.34      4.48 o 
   3   5   6       97.40       84.54      8.46 o 
   4   5   6       63.10       62.68      5.44 o 
  -7   6   6       31.26       31.24      3.77 o 
  -6   6   6       25.52       26.82      3.33 o 
  -5   6   6       97.42       95.64      6.46 o 
  -4   6   6       69.42       71.82      3.82 o 
  -3   6   6       78.09       81.64      4.56 o 
  -2   6   6       54.36       43.18      5.74 o 
  -1   6   6      135.86      125.85      7.02 o 
   0   6   6       34.40       37.34      4.31 o 
   1   6   6       24.34       27.14      3.71 o 
   2   6   6       55.41       57.48      4.56 o 
   3   6   6      121.67      117.74      9.43 o 
  -6   7   6       19.23       18.84      3.34 o 
  -5   7   6       90.81       96.62      6.00 o 
  -4   7   6       32.86       34.47      3.14 o 
  -3   7   6       52.10       57.95      4.48 o 
  -2   7   6       17.70       17.07      5.01 o 
  -1   7   6      186.01      178.56      8.42 o 
   0   7   6      100.84      103.69      7.18 o 
   1   7   6       25.26       25.84      4.07 o 
   2   7   6       25.25       24.85      4.12 o 
  -5   8   6       42.58       44.12      3.59 o 
  -4   8   6       93.47       93.53      5.87 o 
  -3   8   6        5.08        8.47      5.37 o 
  -2   8   6       28.86       29.75      5.78 o 
  -1   8   6        7.71        6.01      4.30 o 
   0   8   6       64.97       57.56      6.27 o 
   1   8   6       27.00       34.68      6.23 o 
  -4   9   6       38.06       41.16      4.87 o 
  -3   9   6       51.86       57.58      7.29 o 
  -2   9   6       51.12       46.36      5.80 o 
  -1   9   6        1.40       -1.23      4.57 o 
  -1 -11   7        1.71       -1.42      3.83 o 
   0 -11   7        2.28        0.21      3.18 o 
   1 -11   7       30.08       33.05      3.95 o 
   2 -11   7       57.43       66.69      7.14 o 
   3 -11   7       93.57      111.40      6.00 o 
  -2 -10   7        4.35        9.35      3.51 o 
  -1 -10   7       17.39       19.07      3.99 o 
   0 -10   7       21.20       19.61      3.78 o 
   1 -10   7       24.74       26.98      7.80 o 
   2 -10   7        9.62       15.02      5.51 o 
   3 -10   7       20.39       22.68      3.94 o 
   4 -10   7       15.04       13.73      3.72 o 
  -3  -9   7       86.00       90.35      5.46 o 
  -2  -9   7       15.80       16.48      3.81 o 
  -1  -9   7       14.82       18.59      3.31 o 
   0  -9   7       20.31       15.89      3.44 o 
   1  -9   7      130.64      125.15      5.05 o 
   2  -9   7      121.56      127.37      9.29 o 
   3  -9   7       63.62       81.35      6.91 o 
   4  -9   7       12.87       15.49      3.30 o 
   5  -9   7       22.54       23.82      5.54 o 
  -4  -8   7       40.48       42.29      4.98 o 
  -3  -8   7      237.89      225.57      7.11 o 
  -2  -8   7      318.91      318.68      7.97 o 
  -1  -8   7       14.32       10.45      3.53 o 
   0  -8   7        3.27        3.07      2.90 o 
   1  -8   7       12.96       11.76      2.78 o 
   2  -8   7      232.14      233.80     11.93 o 
   3  -8   7       95.22       91.96      7.34 o 
   4  -8   7      201.62      194.12      6.18 o 
   5  -8   7       19.06       19.30      3.58 o 
   6  -8   7       11.60        8.66      4.26 o 
  -5  -7   7       31.89       32.39      4.80 o 
  -4  -7   7       69.36       68.92      5.47 o 
  -3  -7   7      210.97      224.59     11.14 o 
  -2  -7   7      264.70      270.84      7.14 o 
  -1  -7   7      116.61      117.91      4.97 o 
   0  -7   7       33.73       32.27      3.30 o 
   1  -7   7       45.32       48.33      3.39 o 
   2  -7   7      153.99      143.40      6.73 o 
   3  -7   7        9.40        9.67      4.64 o 
   4  -7   7      154.74      147.80      6.93 o 
   5  -7   7       85.61       82.72      7.70 o 
   6  -7   7       19.25       15.66      4.27 o 
  -6  -6   7        3.43        5.98      3.86 o 
  -5  -6   7       14.28       17.12      4.62 o 
  -4  -6   7       28.49       33.16      4.53 o 
  -3  -6   7       82.64       82.03      4.77 o 
  -2  -6   7       78.88       81.89      4.61 o 
  -1  -6   7      192.97      203.21     10.41 o 
   0  -6   7      103.82      100.05      4.26 o 
   1  -6   7       73.60       65.34      3.40 o 
   2  -6   7       72.41       71.61      9.26 o 
   3  -6   7       20.00       15.45      5.05 o 
   4  -6   7      144.97      138.88      3.52 o 
   5  -6   7       71.53       67.38      3.90 o 
   6  -6   7       30.86       31.31      3.50 o 
  -6  -5   7        0.30       -1.64      3.78 o 
  -5  -5   7       18.15       17.13      4.09 o 
  -4  -5   7      198.88      199.01      6.59 o 
  -3  -5   7       73.51       71.61      4.43 o 
  -2  -5   7       90.09       99.12      4.46 o 
  -1  -5   7      131.84      127.71      5.03 o 
   0  -5   7      218.12      208.34      8.73 o 
   1  -5   7       88.97       88.34      3.63 o 
   2  -5   7       55.81       52.25      2.01 o 
   3  -5   7      368.12      368.60     15.97 o 
   4  -5   7       70.83       75.12      4.66 o 
   5  -5   7      267.00      281.77      7.26 o 
   6  -5   7       29.53       37.92      3.56 o 
  -6  -4   7        2.04       -0.41      3.71 o 
  -5  -4   7       18.26       14.85      3.99 o 
  -4  -4   7      220.22      217.12     13.96 o 
  -3  -4   7      130.09      125.48      4.97 o 
  -2  -4   7      474.48      482.26     22.36 o 
  -1  -4   7      232.80      236.51      3.38 o 
   0  -4   7      104.48      104.85      7.26 o 
   1  -4   7      400.95      397.93      7.74 o 
   2  -4   7      454.99      438.61      5.03 o 
   3  -4   7       76.60       78.85      3.18 o 
   4  -4   7       61.41       60.60      3.30 o 
   5  -4   7       61.98       68.36      3.99 o 
   6  -4   7      122.72      121.27      6.52 o 
  -7  -3   7       70.05       72.28      5.56 o 
  -6  -3   7       46.38       45.78      6.11 o 
  -5  -3   7        1.39        0.75      3.43 o 
  -4  -3   7      193.30      184.99      7.81 o 
  -3  -3   7        1.71        2.04      2.80 o 
  -2  -3   7      295.93      293.05      6.03 o 
  -1  -3   7      759.23      752.34      6.13 o 
   0  -3   7       89.65       93.00      2.94 o 
   1  -3   7      144.26      141.60      3.94 o 
   2  -3   7      135.33      138.00      2.61 o 
   3  -3   7       44.87       45.15      2.56 o 
   4  -3   7       63.39       69.75      4.69 o 
   5  -3   7       33.27       28.45      4.55 o 
   6  -3   7       14.57       14.17      4.21 o 
  -7  -2   7       55.27       52.43      7.25 o 
  -6  -2   7       93.90       98.55      5.91 o 
  -5  -2   7       16.94       16.59      3.58 o 
  -4  -2   7      111.87       99.79      4.61 o 
  -3  -2   7        6.88        7.12      1.56 o 
  -2  -2   7      149.33      145.74      3.58 o 
  -1  -2   7      293.85      293.58      5.23 o 
   0  -2   7      224.87      227.87      4.16 o 
   1  -2   7      477.35      481.30      5.50 o 
   2  -2   7       63.91       59.43      1.33 o 
   3  -2   7      116.23      116.69      5.24 o 
   4  -2   7       62.84       62.56      4.89 o 
   5  -2   7       28.06       26.46      4.02 o 
   6  -2   7       28.46       32.83      5.41 o 
  -7  -1   7       19.34       19.06      4.10 o 
  -6  -1   7       93.84       88.94      7.64 o 
  -5  -1   7       89.94       89.60      4.63 o 
  -4  -1   7      120.00      116.76      5.77 o 
  -3  -1   7      595.89      588.38      5.57 o 
  -2  -1   7      197.17      193.49      2.47 o 
  -1  -1   7      427.80      428.78      6.32 o 
   0  -1   7      476.88      507.08      5.10 o 
   1  -1   7      186.25      203.87      2.91 o 
   2  -1   7      124.30      128.23      5.77 o 
   3  -1   7       64.27       64.98      4.32 o 
   4  -1   7      108.66      105.78      5.52 o 
   5  -1   7       23.74       28.26      4.75 o 
   6  -1   7       23.21       17.50      5.07 o 
  -7   0   7       67.08       69.29      8.95 o 
  -6   0   7       20.06       20.60      5.26 o 
  -5   0   7      190.98      183.72      5.38 o 
  -4   0   7      676.76      664.48      7.05 o 
  -3   0   7      221.51      203.83      3.50 o 
  -2   0   7      216.84      215.90      3.45 o 
  -1   0   7       57.54       56.70      3.00 o 
   0   0   7     1091.05     1067.49      7.88 o 
   1   0   7        2.63        0.58      1.65 o 
   2   0   7       34.75       33.09      2.15 o 
   3   0   7        2.50        1.69      3.29 o 
   4   0   7       67.92       62.33      5.20 o 
   5   0   7       64.58       56.55      5.18 o 
   6   0   7       13.36       12.27      4.77 o 
  -7   1   7      143.24      149.91      6.90 o 
  -6   1   7       27.95       33.11      3.01 o 
  -5   1   7       75.33       76.79      2.88 o 
  -4   1   7      316.47      314.81      5.57 o 
  -3   1   7      138.63      139.50      5.18 o 
  -2   1   7      103.85      100.90      2.66 o 
  -1   1   7       86.69       85.18      2.26 o 
   0   1   7        2.26        1.05      1.75 o 
   1   1   7       35.03       31.32      2.26 o 
   2   1   7       43.26       40.78      2.55 o 
   3   1   7       65.21       68.51      7.08 o 
   4   1   7       30.76       37.81      4.66 o 
   5   1   7       10.09        3.90      4.85 o 
  -7   2   7       46.80       48.59      4.61 o 
  -6   2   7       63.57       60.36      6.32 o 
  -5   2   7      161.07      153.55      3.79 o 
  -4   2   7      118.46      128.83      3.38 o 
  -3   2   7      198.33      196.73      5.06 o 
  -2   2   7      170.22      171.57      3.10 o 
  -1   2   7       92.56       93.54      3.41 o 
   0   2   7       21.99       22.04      2.23 o 
   1   2   7       50.59       53.67      2.86 o 
   2   2   7       38.24       39.48      3.54 o 
   3   2   7       57.60       62.09      5.20 o 
   4   2   7        4.33        7.02      4.50 o 
   5   2   7        8.35       11.38      5.76 o 
  -7   3   7       16.15       12.95      3.79 o 
  -6   3   7      140.99      121.83      6.52 o 
  -5   3   7       34.66       31.41      3.81 o 
  -4   3   7      205.21      210.67      3.49 o 
  -3   3   7       85.73       89.52      3.51 o 
  -2   3   7      242.11      228.46      2.87 o 
  -1   3   7       43.61       42.82      1.78 o 
   0   3   7       55.33       54.56      2.86 o 
   1   3   7      183.79      175.42      5.00 o 
   2   3   7       37.59       38.40      3.93 o 
   3   3   7       42.92       49.83      6.62 o 
   4   3   7        0.85        1.29      2.91 o 
  -7   4   7       12.19       11.71      3.53 o 
  -6   4   7      141.66      139.91      6.08 o 
  -5   4   7       21.72       24.74      2.95 o 
  -4   4   7        5.65       10.12      2.33 o 
  -3   4   7       35.92       37.91      2.01 o 
  -2   4   7       67.09       67.65      3.04 o 
  -1   4   7      228.03      217.76      5.19 o 
   0   4   7       34.21       30.34      3.20 o 
   1   4   7       19.51       18.51      3.27 o 
   2   4   7      105.69      103.62      5.18 o 
   3   4   7       54.48       72.05     19.87 o 
   4   4   7       48.68       45.20      3.86 o 
  -7   5   7       27.92       32.91      4.11 o 
  -6   5   7        0.59        1.02      2.85 o 
  -5   5   7       49.09       59.87      3.65 o 
  -4   5   7        7.41        7.60      2.25 o 
  -3   5   7       77.76       85.73      3.39 o 
  -2   5   7       40.10       40.62      3.83 o 
  -1   5   7       48.31       46.84      3.49 o 
   0   5   7       22.48       21.54      3.35 o 
   1   5   7        6.58        7.45      2.99 o 
   2   5   7       35.33       33.07      3.88 o 
   3   5   7       22.22       35.07      6.85 o 
  -6   6   7        0.30       -0.05      2.85 o 
  -5   6   7       12.75       13.76      3.08 o 
  -4   6   7       22.06       23.13      2.79 o 
  -3   6   7       91.95      100.61      3.72 o 
  -2   6   7       17.36       19.90      4.57 o 
  -1   6   7       14.08       14.75      4.90 o 
   0   6   7        2.54        2.05      4.26 o 
   1   6   7       13.53       14.33      3.41 o 
   2   6   7        2.30        2.70      3.36 o 
  -6   7   7       17.60       15.58      3.23 o 
  -5   7   7       21.34       23.47      3.29 o 
  -4   7   7       39.79       39.04      3.34 o 
  -3   7   7       24.19       25.26      4.76 o 
  -2   7   7       17.58       19.68      4.67 o 
  -1   7   7        1.56        2.58      3.75 o 
   0   7   7       43.14       41.68      5.84 o 
   1   7   7        0.75        0.97      4.72 o 
  -4   8   7       52.09       53.51      4.76 o 
  -3   8   7       36.43       37.09      5.46 o 
  -2   8   7       67.35       64.29      6.74 o 
  -1   8   7        1.55        1.90      4.46 o 
   0   8   7       12.88       14.02      4.86 o 
   0 -11   8        8.13       11.00      3.72 o 
   1 -11   8       21.68       33.97      6.71 o 
   2 -11   8       19.57       18.38      6.19 o 
  -2 -10   8       15.24       18.56      4.13 o 
  -1 -10   8       27.23       31.98      4.23 o 
   0 -10   8       11.06       11.49      3.50 o 
   1 -10   8       49.58       53.80      4.39 o 
   2 -10   8       29.11       35.45      6.74 o 
   3 -10   8      104.51      124.64      8.99 o 
   4 -10   8       83.67       87.89      5.49 o 
  -3  -9   8       55.70       47.17      4.85 o 
  -2  -9   8       11.69       13.78      3.59 o 
  -1  -9   8        6.80        6.66      3.46 o 
   0  -9   8        4.27        5.83      3.08 o 
   1  -9   8       29.74       30.84      3.53 o 
   2  -9   8       92.13      103.14      8.38 o 
   3  -9   8       64.24       61.53      7.32 o 
   4  -9   8       76.88       76.92      4.98 o 
   5  -9   8       13.45       13.32      3.79 o 
  -4  -8   8       25.42       29.59      4.61 o 
  -3  -8   8       18.26       24.29      4.36 o 
  -2  -8   8       54.24       59.96      4.82 o 
  -1  -8   8       28.44       28.49      3.73 o 
   0  -8   8       64.37       63.91      4.35 o 
   1  -8   8       24.66       21.02      4.72 o 
   2  -8   8       32.40       40.80      5.93 o 
   3  -8   8       49.69       50.59      6.83 o 
   4  -8   8       58.72       59.16      4.42 o 
   5  -8   8       32.69       30.24      4.19 o 
  -5  -7   8       16.95       14.86      4.40 o 
  -4  -7   8       37.13       37.31      4.45 o 
  -3  -7   8       58.86       53.77      4.43 o 
  -2  -7   8      165.05      157.04      5.93 o 
  -1  -7   8      181.93      177.44      5.91 o 
   0  -7   8       20.92       24.24      3.26 o 
   1  -7   8       13.11       15.90      2.88 o 
   2  -7   8       53.09       56.45      6.18 o 
   3  -7   8      106.66      105.18      7.48 o 
   4  -7   8       45.31       37.20      7.10 o 
   5  -7   8       54.84       58.32      4.74 o 
  -5  -6   8       13.72       13.76      4.11 o 
  -4  -6   8       34.59       39.48      4.49 o 
  -3  -6   8      159.91      166.59      6.27 o 
  -2  -6   8      412.41      380.22      8.18 o 
  -1  -6   8      294.66      271.81      6.65 o 
   0  -6   8       47.73       46.32      4.30 o 
   1  -6   8       12.31       15.15      2.60 o 
   2  -6   8        7.08        5.49      2.16 o 
   3  -6   8       23.63       28.84      5.68 o 
   4  -6   8       56.18       60.79      3.66 o 
   5  -6   8      120.36      117.84      4.85 o 
   6  -6   8        1.98       -0.42      4.43 o 
  -6  -5   8       19.39       18.06      4.40 o 
  -5  -5   8        3.01        1.94      3.73 o 
  -4  -5   8      112.16      116.47      8.15 o 
  -3  -5   8       96.86       85.19      4.82 o 
  -2  -5   8      365.06      351.30      7.44 o 
  -1  -5   8      117.36      112.20      4.58 o 
   0  -5   8      170.21      170.46      7.31 o 
   1  -5   8       20.60       21.54      2.63 o 
   2  -5   8      356.71      347.26      7.63 o 
   3  -5   8      122.61      116.71      3.76 o 
   4  -5   8       19.39       21.48      2.84 o 
   5  -5   8      196.48      196.63      8.23 o 
   6  -5   8       66.50       65.91      8.40 o 
  -6  -4   8       45.25       39.11      4.97 o 
  -5  -4   8       10.79        4.23      3.70 o 
  -4  -4   8        0.67        0.22      3.18 o 
  -3  -4   8      171.70      169.08      9.55 o 
  -2  -4   8      173.19      173.94      5.49 o 
  -1  -4   8      279.06      273.42      3.32 o 
   0  -4   8      148.02      132.92      4.65 o 
   1  -4   8       44.28       47.46      1.92 o 
   2  -4   8       25.72       22.65      2.12 o 
   3  -4   8       49.11       40.71      2.77 o 
   4  -4   8       23.53       21.27      2.67 o 
   5  -4   8       29.29       30.41      4.37 o 
   6  -4   8      173.77      167.91     21.94 o 
  -6  -3   8       40.30       44.57      4.64 o 
  -5  -3   8       15.93       11.84      5.65 o 
  -4  -3   8        0.88        2.52      3.20 o 
  -3  -3   8      154.08      141.29      5.03 o 
  -2  -3   8       94.00       90.55      2.73 o 
  -1  -3   8      421.20      419.69      5.41 o 
   0  -3   8      393.35      392.50      4.57 o 
   1  -3   8      148.74      146.12      2.36 o 
   2  -3   8      176.04      178.63      4.29 o 
   3  -3   8      146.62      152.40      5.76 o 
   4  -3   8       25.54       30.25      4.39 o 
   5  -3   8       19.89       21.69      4.71 o 
   6  -3   8       53.63       67.95      5.94 o 
  -7  -2   8      141.56      151.40      6.82 o 
  -6  -2   8       51.89       50.05      4.47 o 
  -5  -2   8       44.35       44.03      3.92 o 
  -4  -2   8       16.40       15.59      3.22 o 
  -3  -2   8        7.50        7.91      2.01 o 
  -2  -2   8       23.57       23.57      1.94 o 
  -1  -2   8      481.93      495.94      3.82 o 
   0  -2   8      153.06      154.25      3.62 o 
   1  -2   8      148.14      152.64      2.56 o 
   2  -2   8      159.13      165.72      5.71 o 
   3  -2   8      137.73      146.19      5.75 o 
   4  -2   8       28.32       32.37      5.04 o 
   5  -2   8       16.91       19.24      4.64 o 
   6  -2   8       29.66       29.22      5.00 o 
  -7  -1   8       69.44       70.31      5.01 o 
  -6  -1   8       96.85       86.59      5.41 o 
  -5  -1   8       70.34       81.81      4.45 o 
  -4  -1   8       61.65       56.83      2.91 o 
  -3  -1   8      388.68      394.79      6.78 o 
  -2  -1   8       22.74       23.92      1.38 o 
  -1  -1   8      352.90      365.34      8.82 o 
   0  -1   8      591.19      593.50      6.37 o 
   1  -1   8        3.58        4.25      1.69 o 
   2  -1   8       90.55       91.16      3.76 o 
   3  -1   8        1.13        0.38      3.60 o 
   4  -1   8       71.38       71.42      5.23 o 
   5  -1   8       26.27       33.74      4.77 o 
  -7   0   8       92.83       85.54      4.93 o 
  -6   0   8       72.63       71.35      4.39 o 
  -5   0   8       98.70      101.36      5.44 o 
  -4   0   8        0.49        0.77      1.90 o 
  -3   0   8       93.24       95.35      2.90 o 
  -2   0   8       26.47       26.75      1.63 o 
  -1   0   8       28.35       32.45      1.65 o 
   0   0   8      653.02      652.76      6.78 o 
   1   0   8      686.76      684.58     11.17 o 
   2   0   8      135.29      124.99      3.42 o 
   3   0   8       13.80        9.35      3.93 o 
   4   0   8        3.12        1.77      4.64 o 
   5   0   8       30.10       25.26      5.54 o 
  -7   1   8       67.00       68.46      4.35 o 
  -6   1   8      161.80      156.96      4.02 o 
  -5   1   8       68.70       68.07      3.15 o 
  -4   1   8      166.21      163.50      4.03 o 
  -3   1   8      333.43      349.16      5.28 o 
  -2   1   8       94.54       95.92      2.19 o 
  -1   1   8       20.96       22.32      2.06 o 
   0   1   8       87.06       95.02      3.22 o 
   1   1   8      503.36      503.55      8.93 o 
   2   1   8      160.17      172.92      6.43 o 
   3   1   8       34.13       35.13      4.52 o 
   4   1   8        8.14        9.79      4.59 o 
   5   1   8       17.23       11.84      5.17 o 
  -7   2   8       47.31       45.69      5.45 o 
  -6   2   8      102.39      105.05      5.49 o 
  -5   2   8       63.16       65.96      4.30 o 
  -4   2   8      143.96      147.20      3.77 o 
  -3   2   8      289.42      288.27      5.30 o 
  -2   2   8       94.28      103.37      2.66 o 
  -1   2   8       54.85       54.14      2.64 o 
   0   2   8       49.93       52.72      2.88 o 
   1   2   8       62.90       68.52      3.26 o 
   2   2   8        1.72        1.15      2.24 o 
   3   2   8       22.95       22.05      4.78 o 
   4   2   8        1.95        1.18      4.62 o 
  -7   3   8       20.55       16.76      4.06 o 
  -6   3   8      182.30      184.05     10.45 o 
  -5   3   8        8.29       10.19      3.38 o 
  -4   3   8      116.64      119.16      6.58 o 
  -3   3   8       22.47       25.42      2.16 o 
  -2   3   8      144.76      140.38      3.12 o 
  -1   3   8       92.62       97.57      3.41 o 
   0   3   8       14.25       15.69      2.51 o 
   1   3   8       10.77       14.78      2.52 o 
   2   3   8       31.54       34.22      3.16 o 
   3   3   8       14.74       19.30      4.96 o 
   4   3   8        6.96        9.66      4.99 o 
  -7   4   8       11.70       13.16      3.68 o 
  -6   4   8       55.92       52.32      4.80 o 
  -5   4   8      337.01      333.46      8.28 o 
  -4   4   8       50.51       49.84      3.02 o 
  -3   4   8       96.81       95.97      4.65 o 
  -2   4   8        2.90        5.02      2.23 o 
  -1   4   8      109.06      110.00      4.51 o 
   0   4   8       25.15       26.10      3.56 o 
   1   4   8        5.61        7.63      2.67 o 
   2   4   8       36.20       38.88      4.77 o 
   3   4   8       18.04       22.70      5.43 o 
  -6   5   8        1.34        1.65      3.44 o 
  -5   5   8      165.85      157.95      7.36 o 
  -4   5   8      134.57      138.24      6.11 o 
  -3   5   8       60.86       64.15      4.20 o 
  -2   5   8       22.91       35.10      3.61 o 
  -1   5   8       12.89       18.00      4.60 o 
   0   5   8       57.75       53.07      3.97 o 
   1   5   8       21.63       21.90      3.02 o 
   2   5   8        5.45        9.87      3.42 o 
  -5   6   8        6.35        4.64      3.15 o 
  -4   6   8        6.91        4.91      3.44 o 
  -3   6   8       29.53       28.63      3.95 o 
  -2   6   8       18.40       16.18      4.88 o 
  -1   6   8       69.14       63.59      5.90 o 
   0   6   8       37.20       32.49      4.79 o 
   1   6   8       15.27       14.43      4.75 o 
  -4   7   8       15.31       20.72      4.15 o 
  -3   7   8        2.66        2.38      5.01 o 
  -2   7   8       51.42       47.88      6.21 o 
  -1   7   8        1.36       -2.12      4.90 o 
   0   7   8       24.47       28.64      5.48 o 
  -1 -10   9       15.69       19.61      4.15 o 
   0 -10   9       25.78       31.05      4.06 o 
   1 -10   9       83.05       92.99      8.40 o 
   2 -10   9       35.15       34.30      6.45 o 
   3 -10   9        4.81       -0.22      5.25 o 
  -2  -9   9       38.12       34.97      7.01 o 
  -1  -9   9       26.12       24.82      4.21 o 
   0  -9   9       27.66       36.84      4.51 o 
   1  -9   9        0.24       -1.03      5.14 o 
   2  -9   9       94.06      110.80      8.44 o 
   3  -9   9       41.10       37.71      7.21 o 
   4  -9   9       81.89       75.24      7.95 o 
  -3  -8   9        6.19        8.14      3.77 o 
  -2  -8   9       55.79       50.86      4.42 o 
  -1  -8   9       44.91       44.31      4.23 o 
   0  -8   9       72.29       70.64      4.56 o 
   1  -8   9       17.98       15.59      3.29 o 
   2  -8   9        6.95        8.39      5.84 o 
   3  -8   9       61.07       52.35      7.22 o 
   4  -8   9       99.51       94.44      7.97 o 
  -4  -7   9       44.88       42.37      4.72 o 
  -3  -7   9       29.97       30.61      4.08 o 
  -2  -7   9        5.44        7.48      3.71 o 
  -1  -7   9        7.38       11.34      3.28 o 
   0  -7   9       63.48       66.52      4.35 o 
   1  -7   9      159.26      162.35     13.67 o 
   2  -7   9       14.95       15.73      6.20 o 
   3  -7   9        9.72       12.27      5.13 o 
   4  -7   9       22.00       14.45      6.14 o 
   5  -7   9       22.33       25.32      6.90 o 
  -5  -6   9       35.06       37.01      4.67 o 
  -4  -6   9       63.65       71.10      7.52 o 
  -3  -6   9       25.12       27.95      3.94 o 
  -2  -6   9        6.51        7.17      3.43 o 
  -1  -6   9       16.10       12.98      3.38 o 
   0  -6   9       72.97       68.73      4.83 o 
   1  -6   9       46.73       49.44      3.62 o 
   2  -6   9       17.12       20.82      5.83 o 
   3  -6   9      127.13      130.60      8.50 o 
   4  -6   9       25.90       26.85      4.37 o 
   5  -6   9       41.61       38.51      5.99 o 
  -5  -5   9        0.74        1.49      4.56 o 
  -4  -5   9       76.78       74.88      7.23 o 
  -3  -5   9       73.28       69.67      4.79 o 
  -2  -5   9      230.40      213.64      6.48 o 
  -1  -5   9      193.62      175.71      5.65 o 
   0  -5   9       68.75       62.57      3.97 o 
   1  -5   9       35.33       33.42      3.24 o 
   2  -5   9       91.12       92.74      4.90 o 
   3  -5   9       77.33       83.12      5.03 o 
   4  -5   9       40.47       47.82      6.01 o 
   5  -5   9       20.51       22.98      4.42 o 
  -6  -4   9       40.68       36.49      4.48 o 
  -5  -4   9       38.22       41.80      4.60 o 
  -4  -4   9        1.02        0.68      3.60 o 
  -3  -4   9      120.24      121.28      5.33 o 
  -2  -4   9      232.90      215.67      6.32 o 
  -1  -4   9      673.44      641.96      9.73 o 
   0  -4   9       93.95       87.36      4.42 o 
   1  -4   9       46.40       45.53      3.28 o 
   2  -4   9       54.55       50.54      4.31 o 
   3  -4   9       12.52       11.18      3.88 o 
   4  -4   9        3.56        1.40      4.06 o 
   5  -4   9        4.08        2.51      4.03 o 
  -6  -3   9       39.42       34.62      5.26 o 
  -5  -3   9      179.79      167.04      6.22 o 
  -4  -3   9        9.29       10.70      3.52 o 
  -3  -3   9        1.39        1.88      1.80 o 
  -2  -3   9       72.13       64.35      2.57 o 
  -1  -3   9      158.78      159.53      3.23 o 
   0  -3   9      219.00      218.02      4.42 o 
   1  -3   9      106.69      105.87      3.08 o 
   2  -3   9        5.78        4.33      3.15 o 
   3  -3   9       94.09       96.63      8.98 o 
   4  -3   9       17.67       14.22      4.20 o 
   5  -3   9       10.94       14.98      5.93 o 
  -6  -2   9       59.27       66.02      4.90 o 
  -5  -2   9       56.96       58.61      4.43 o 
  -4  -2   9       16.21       13.14      2.31 o 
  -3  -2   9       81.65       82.47      3.61 o 
  -2  -2   9      100.19       98.33      2.76 o 
  -1  -2   9       85.19       90.41      2.25 o 
   0  -2   9      124.53      125.42      4.24 o 
   1  -2   9      120.52      130.17      3.43 o 
   2  -2   9       14.76       15.61      3.31 o 
   3  -2   9        0.53       -3.31      3.53 o 
   4  -2   9       11.51        7.98      3.86 o 
   5  -2   9        4.56        5.08      4.15 o 
  -6  -1   9       85.50       91.14      5.07 o 
  -5  -1   9       22.19       21.97      2.67 o 
  -4  -1   9       78.46       75.58      3.71 o 
  -3  -1   9       64.89       65.61      2.67 o 
  -2  -1   9      152.24      152.01      3.67 o 
  -1  -1   9       22.79       25.86      2.30 o 
   0  -1   9      656.84      656.32      8.75 o 
   1  -1   9       70.77       73.28      2.93 o 
   2  -1   9       97.74      104.49      5.26 o 
   3  -1   9       33.30       36.89      4.38 o 
   4  -1   9       34.72       37.66      4.65 o 
   5  -1   9       10.03        6.33      4.38 o 
  -6   0   9      115.23      122.69      3.94 o 
  -5   0   9       50.82       51.45      2.74 o 
  -4   0   9       93.63       87.70      3.39 o 
  -3   0   9        1.05        2.95      1.97 o 
  -2   0   9       69.73       66.55      2.35 o 
  -1   0   9       11.79       14.64      2.08 o 
   0   0   9      118.38      122.48      3.67 o 
   1   0   9      298.21      287.81      5.43 o 
   2   0   9       46.49       44.89      4.28 o 
   3   0   9       69.19       73.22      5.63 o 
   4   0   9        0.84       -0.83      4.91 o 
  -6   1   9      148.64      137.07      5.96 o 
  -5   1   9      111.51      112.26      3.81 o 
  -4   1   9       11.34       14.38      2.29 o 
  -3   1   9       83.06       79.34      3.47 o 
  -2   1   9      104.49      106.90      2.48 o 
  -1   1   9       22.53       22.94      2.30 o 
   0   1   9       21.05       28.85      3.70 o 
   1   1   9       93.56       94.33      3.59 o 
   2   1   9      121.87      116.87      5.76 o 
   3   1   9       55.16       54.10      5.08 o 
   4   1   9       10.23        6.29      4.98 o 
  -6   2   9       72.80       65.00      7.57 o 
  -5   2   9      120.68      117.48      5.40 o 
  -4   2   9       45.11       51.26      4.04 o 
  -3   2   9        0.37        1.32      1.66 o 
  -2   2   9       18.69       20.84      1.89 o 
  -1   2   9       19.87       20.47      2.40 o 
   0   2   9       24.68       22.61      2.66 o 
   1   2   9      209.02      213.27      4.93 o 
   2   2   9      148.81      144.88      4.54 o 
   3   2   9       58.91       59.56      5.53 o 
   4   2   9        0.87       -0.43      5.48 o 
  -6   3   9      116.55      109.03      5.71 o 
  -5   3   9       95.54      100.67      5.40 o 
  -4   3   9       63.09       59.64      4.39 o 
  -3   3   9       83.27       92.35      6.31 o 
  -2   3   9       78.29       86.07      2.81 o 
  -1   3   9       35.26       32.13      2.74 o 
   0   3   9       15.44       16.75      2.55 o 
   1   3   9       55.47       58.00      3.47 o 
   2   3   9      122.88      119.09      4.49 o 
   3   3   9       18.59       19.87      5.60 o 
  -6   4   9        8.47        9.58      3.92 o 
  -5   4   9      205.06      210.49      7.24 o 
  -4   4   9       26.91       30.57      4.07 o 
  -3   4   9      113.27      119.98      5.34 o 
  -2   4   9        3.85        6.62      4.68 o 
  -1   4   9       24.85       31.35      3.71 o 
   0   4   9       39.87       40.68      3.19 o 
   1   4   9        2.18        1.96      2.71 o 
   2   4   9        3.29        5.21      2.89 o 
  -5   5   9       25.27       24.56      4.22 o 
  -4   5   9      119.32      122.57      6.17 o 
  -3   5   9       64.35       69.31      5.05 o 
  -2   5   9       41.02       39.02      5.45 o 
  -1   5   9        9.36       14.90      4.85 o 
   0   5   9       14.26       17.16      3.56 o 
   1   5   9        9.82       10.09      4.22 o 
  -4   6   9       98.04      101.84     14.87 o 
  -3   6   9       61.02       60.14      6.53 o 
  -2   6   9       25.97       27.63      5.10 o 
  -1   6   9        4.40        6.98      5.50 o 
   0   6   9       19.80       23.41      5.96 o 
  -1  -9  10        6.58        7.40      3.77 o 
   0  -9  10       25.83       23.49      3.80 o 
   1  -9  10        0.28       -1.79      5.68 o 
   2  -9  10       49.13       62.23      8.04 o 
   3  -9  10       14.20       14.13      6.09 o 
  -3  -8  10        5.80        8.16      4.16 o 
  -2  -8  10        5.57        3.89      3.44 o 
  -1  -8  10       28.26       28.77      4.10 o 
   0  -8  10       69.36       70.20      4.81 o 
   1  -8  10       90.90      105.43      8.58 o 
   2  -8  10        2.71        4.00      5.62 o 
   3  -8  10       18.47       24.19      6.46 o 
  -3  -7  10        9.39        8.13      4.01 o 
  -2  -7  10        6.79        5.32      3.45 o 
  -1  -7  10       33.94       33.59      4.16 o 
   0  -7  10       42.00       43.99      4.07 o 
   1  -7  10       68.23       80.82      7.53 o 
   2  -7  10       62.03       67.68      5.50 o 
   3  -7  10       39.57       40.69      6.67 o 
   4  -7  10       30.96       28.89      5.88 o 
  -4  -6  10       33.30       28.11      4.27 o 
  -3  -6  10       30.81       33.71      5.81 o 
  -2  -6  10       32.48       34.87      4.12 o 
  -1  -6  10        4.35        6.93      3.23 o 
   0  -6  10       10.01       11.16      3.30 o 
   1  -6  10       95.67       92.00      8.01 o 
   2  -6  10       63.34       69.42      7.46 o 
   3  -6  10       34.10       38.58      6.56 o 
   4  -6  10       21.00       25.35      4.50 o 
  -5  -5  10        6.21        9.01      3.82 o 
  -4  -5  10       40.80       41.23      5.56 o 
  -3  -5  10       94.96       94.27      5.31 o 
  -2  -5  10       20.56       24.42      3.71 o 
  -1  -5  10        0.81        1.65      3.14 o 
   0  -5  10        0.53        0.29      2.79 o 
   1  -5  10       94.35       95.92      4.81 o 
   2  -5  10      112.69      110.36      5.66 o 
   3  -5  10        3.54        3.85      4.17 o 
   4  -5  10       22.95       23.76      4.14 o 
  -5  -4  10      125.19      127.35      6.11 o 
  -4  -4  10        2.35        3.12      3.65 o 
  -3  -4  10       52.55       53.74      4.40 o 
  -2  -4  10        4.51        5.19      3.33 o 
  -1  -4  10       47.67       47.69      4.14 o 
   0  -4  10       41.30       38.61      2.68 o 
   1  -4  10       16.23       20.64      3.72 o 
   2  -4  10       75.46       78.77      5.23 o 
   3  -4  10      183.46      199.17      7.39 o 
   4  -4  10       87.61       91.72      6.22 o 
  -5  -3  10       79.76       77.14      5.27 o 
  -4  -3  10      100.50      101.86      6.50 o 
  -3  -3  10       42.29       42.64      3.94 o 
  -2  -3  10       72.09       72.43      4.58 o 
  -1  -3  10      114.83      104.07      3.82 o 
   0  -3  10      155.23      146.10      3.58 o 
   1  -3  10       26.09       22.94      3.61 o 
   2  -3  10       46.74       49.65      4.34 o 
   3  -3  10      173.17      184.29     10.23 o 
   4  -3  10       59.95       71.66      9.10 o 
  -6  -2  10        8.62        9.33      2.83 o 
  -5  -2  10       41.45       42.02      3.13 o 
  -4  -2  10      152.84      150.22      6.91 o 
  -3  -2  10       50.65       53.62      2.64 o 
  -2  -2  10       72.93       75.55      2.71 o 
  -1  -2  10      135.09      131.26      3.87 o 
   0  -2  10      163.90      157.74      4.18 o 
   1  -2  10       11.36       15.42      3.56 o 
   2  -2  10       32.01       33.97      3.99 o 
   3  -2  10        1.44       -3.08      4.14 o 
   4  -2  10        1.81       -1.45      4.33 o 
  -6  -1  10        1.52        1.30      2.34 o 
  -5  -1  10       53.41       56.82      3.05 o 
  -4  -1  10      135.25      130.96      4.85 o 
  -3  -1  10        3.63        2.81      2.12 o 
  -2  -1  10       47.71       49.85      2.75 o 
  -1  -1  10       12.07       13.06      2.04 o 
   0  -1  10      118.31      118.09      3.78 o 
   1  -1  10      105.65      111.80      5.11 o 
   2  -1  10       18.24       15.65      3.81 o 
   3  -1  10       14.35        9.75      4.05 o 
   4  -1  10       25.85       14.32      4.99 o 
  -6   0  10       46.52       42.38      4.27 o 
  -5   0  10       24.40       26.95      2.79 o 
  -4   0  10       37.98       37.25      2.89 o 
  -3   0  10      184.74      181.88      4.52 o 
  -2   0  10      149.48      153.79      3.03 o 
  -1   0  10       55.29       59.51      2.96 o 
   0   0  10        9.16        6.31      2.18 o 
   1   0  10      183.33      190.24      7.43 o 
   2   0  10       63.85       62.50      4.83 o 
   3   0  10       36.36       38.47      4.67 o 
   4   0  10        2.30        0.30      4.29 o 
  -6   1  10      112.60      114.66      5.98 o 
  -5   1  10       48.46       50.04      4.40 o 
  -4   1  10       19.41       20.00      3.33 o 
  -3   1  10      201.03      199.66      3.99 o 
  -2   1  10      136.72      146.33      5.08 o 
  -1   1  10       30.80       30.30      2.64 o 
   0   1  10       11.14       12.11      2.45 o 
   1   1  10       21.08       24.63      2.76 o 
   2   1  10       27.94       27.00      4.57 o 
   3   1  10       43.87       44.09      5.27 o 
  -6   2  10       86.01       89.43      5.80 o 
  -5   2  10       42.50       45.96      4.28 o 
  -4   2  10       61.51       68.71      4.51 o 
  -3   2  10        2.11        3.69      3.10 o 
  -2   2  10       10.64       11.99      2.44 o 
  -1   2  10        2.70       -0.53      2.30 o 
   0   2  10       21.33       20.27      2.75 o 
   1   2  10       17.80       20.77      2.79 o 
   2   2  10       14.75       14.48      4.27 o 
   3   2  10       21.56       22.78      5.14 o 
  -5   3  10      118.74      118.30      5.88 o 
  -4   3  10       32.89       34.44      4.26 o 
  -3   3  10        0.45        1.12      3.01 o 
  -2   3  10       84.43       73.21      6.65 o 
  -1   3  10        0.77       -0.83      3.09 o 
   0   3  10       10.25       10.17      2.72 o 
   1   3  10        2.61        5.16      2.64 o 
   2   3  10       57.04       59.22      6.10 o 
  -5   4  10       78.43       62.53      7.21 o 
  -4   4  10       93.36       95.33      5.50 o 
  -3   4  10       39.52       41.22      4.46 o 
  -2   4  10        9.20       12.96      5.21 o 
  -1   4  10        0.28       -0.09      3.06 o 
   0   4  10       10.65        8.28      3.02 o 
   1   4  10       14.70       13.60      3.19 o 
  -4   5  10       47.55       47.54      4.65 o 
  -3   5  10       44.27       44.76      7.10 o 
  -2   5  10       64.59       72.87      7.05 o 
  -1   5  10       10.47        8.09      4.37 o 
  -1  -8  11       26.55       25.63      4.17 o 
   0  -8  11        9.11        6.76      6.16 o 
   1  -8  11       43.35       38.89      6.75 o 
   2  -8  11        1.96       -6.11      6.11 o 
  -3  -7  11       25.15       19.52      3.91 o 
  -2  -7  11       14.64       13.76      3.92 o 
  -1  -7  11        5.30        8.54      3.50 o 
   0  -7  11        8.16        8.56      4.49 o 
   1  -7  11       42.38       48.32      6.66 o 
   2  -7  11       62.45       66.18      7.51 o 
   3  -7  11       24.27       26.37      7.06 o 
  -3  -6  11       23.33       19.43      4.22 o 
  -2  -6  11       13.49       20.33      4.16 o 
  -1  -6  11        6.49        4.63      3.19 o 
   0  -6  11       24.29       22.12      4.35 o 
   1  -6  11       42.99       59.36      7.64 o 
   2  -6  11       29.39       33.58      6.37 o 
   3  -6  11       22.84       28.89      6.96 o 
  -4  -5  11        1.41        0.46      3.95 o 
  -3  -5  11       27.11       27.28      4.23 o 
  -2  -5  11       14.44       18.07      3.92 o 
  -1  -5  11       75.39       71.27      4.91 o 
   0  -5  11       15.82       18.56      3.66 o 
   1  -5  11       12.90        6.92      5.49 o 
   2  -5  11       93.57       91.09      5.84 o 
   3  -5  11       40.06       46.22      5.01 o 
  -4  -4  11       12.04        6.40      4.04 o 
  -3  -4  11       22.18       19.90      4.03 o 
  -2  -4  11       25.07       29.80      4.27 o 
  -1  -4  11        6.34        9.26      2.50 o 
   0  -4  11        3.60        5.77      4.75 o 
   1  -4  11        5.34        3.90      3.30 o 
   2  -4  11       73.19       72.99      5.16 o 
   3  -4  11       65.35       76.22      5.74 o 
  -5  -3  11       18.24       20.42      4.21 o 
  -4  -3  11      134.13      128.00      7.00 o 
  -3  -3  11       63.88       65.58      3.97 o 
  -2  -3  11       31.17       33.34      3.10 o 
  -1  -3  11       11.95        8.99      2.91 o 
   0  -3  11       10.81        6.66      3.24 o 
   1  -3  11        8.65        6.85      3.10 o 
   2  -3  11       24.62       29.61      4.18 o 
   3  -3  11       38.70       38.57      5.72 o 
  -5  -2  11       15.91       16.41      3.25 o 
  -4  -2  11       58.88       57.15      4.04 o 
  -3  -2  11       56.15       57.60      3.70 o 
  -2  -2  11       89.90       90.00      4.77 o 
  -1  -2  11        5.21        5.39      2.08 o 
   0  -2  11       47.60       44.69      4.03 o 
   1  -2  11        2.01        1.64      3.05 o 
   2  -2  11       11.52       16.09      3.93 o 
   3  -2  11       51.77       62.80      5.91 o 
  -5  -1  11        6.44        6.42      2.41 o 
  -4  -1  11       59.89       57.40      4.29 o 
  -3  -1  11      122.03      123.14      5.48 o 
  -2  -1  11       60.11       64.40      6.93 o 
  -1  -1  11       45.36       44.10      2.97 o 
   0  -1  11       43.26       50.12      4.17 o 
   1  -1  11       92.65       82.19     11.67 o 
   2  -1  11        4.15        4.54      3.82 o 
   3  -1  11       57.57       60.79      5.44 o 
  -5   0  11        1.15       -0.58      3.12 o 
  -4   0  11       52.03       55.19      3.36 o 
  -3   0  11      148.94      150.04      6.75 o 
  -2   0  11       24.78       28.50      2.73 o 
  -1   0  11       65.92       68.03      3.31 o 
   0   0  11        0.63        0.98      2.25 o 
   1   0  11        8.64        8.42      3.84 o 
   2   0  11       17.73       19.56      4.50 o 
  -5   1  11        8.55        6.57      3.21 o 
  -4   1  11       19.70       24.64      6.06 o 
  -3   1  11       30.97       32.72      3.64 o 
  -2   1  11       86.38       88.58      4.76 o 
  -1   1  11      108.14      106.30      3.89 o 
   0   1  11       22.75       21.41      2.75 o 
   1   1  11        0.20        0.59      3.53 o 
   2   1  11        8.37       12.24      4.28 o 
  -5   2  11       12.26       14.93      3.63 o 
  -4   2  11        8.97        5.92      3.27 o 
  -3   2  11       29.03       27.91      3.57 o 
  -2   2  11      209.46      219.28      9.81 o 
  -1   2  11      159.58      166.03      5.91 o 
   0   2  11       22.21       23.72      3.28 o 
   1   2  11        2.66       -0.01      4.00 o 
  -4   3  11        3.11        2.01      3.48 o 
  -3   3  11       66.70       68.49      4.75 o 
  -2   3  11       35.00       42.68      6.12 o 
  -1   3  11       24.95       37.10      5.72 o 
   0   3  11       15.74       16.03      3.63 o 
  -2   4  11        1.54        4.84      4.75 o 
  -1  -7  12        8.50        8.94      3.61 o 
   0  -7  12       16.38       25.01      6.87 o 
   1  -7  12        6.19        3.78      4.04 o 
  -2  -6  12       20.94       19.17      3.82 o 
  -1  -6  12       27.40       33.05      4.15 o 
   0  -6  12        7.42       11.14      6.46 o 
   1  -6  12        6.61        3.87      5.74 o 
   2  -6  12       23.66       16.12      7.15 o 
  -3  -5  12       35.96       40.97      8.00 o 
  -2  -5  12       11.07       11.66      4.03 o 
  -1  -5  12       26.75       30.02      4.31 o 
   0  -5  12       12.06        6.91      5.74 o 
   1  -5  12       10.60        7.74      5.15 o 
   2  -5  12       34.72       37.74      4.57 o 
  -3  -4  12        2.67        2.20      2.85 o 
  -2  -4  12        6.41        7.67      2.75 o 
  -1  -4  12        1.02        3.48      5.68 o 
   0  -4  12       60.71       49.87      4.79 o 
   1  -4  12       25.11       24.43      5.07 o 
   2  -4  12        4.00        5.53      4.12 o 
  -4  -3  12       24.08       19.50      3.50 o 
  -3  -3  12       20.34       16.55      3.18 o 
  -2  -3  12       25.99       25.63      3.86 o 
  -1  -3  12       19.82       22.21      4.24 o 
   0  -3  12       18.37       20.21      3.77 o 
   1  -3  12        6.87        7.66      3.59 o 
   2  -3  12       11.56       11.79      4.36 o 
  -4  -2  12       14.69       13.14      3.59 o 
  -3  -2  12       35.51       30.80      3.95 o 
  -2  -2  12       55.17       58.76      4.48 o 
  -1  -2  12        5.60        7.18      3.17 o 
   0  -2  12        0.37        0.11      3.22 o 
   1  -2  12        0.35        1.04      3.52 o 
   2  -2  12       11.62       11.66      5.17 o 
  -4  -1  12       17.49       15.09      3.87 o 
  -3  -1  12       64.69       65.72      4.76 o 
  -2  -1  12       26.43       28.53      3.21 o 
  -1  -1  12       16.94       18.54      5.03 o 
   0  -1  12       44.76       33.67      4.02 o 
   1  -1  12        7.09        8.49      3.85 o 
  -4   0  12        1.08        2.42      5.54 o 
  -3   0  12       36.68       38.27      6.17 o 
  -2   0  12       88.10       94.49      5.19 o 
  -1   0  12       69.69       65.80      4.37 o 
   0   0  12        6.59        7.27      3.58 o 
   1   0  12        0.57        0.42      3.85 o 
  -3   1  12       24.25       27.38      6.10 o 
  -2   1  12       64.16       58.73      6.41 o 
  -1   1  12       34.77       36.57      4.01 o 
   0   1  12       61.81       62.04      4.85 o 
  -2   2  12        4.83        9.55      5.58 o 
  -1   2  12       21.05       18.89      5.05 o 
  -1  -3  13        5.93        0.70      5.95 o 
  -1  -2  13        7.74        7.44      5.25 o 
                                                 
